# Supplementary material for: Trends in the burden of gastroesophageal reflux disease in China and Global from 1990 to 2021 and predictive analysis for 2040
Source: PLoS One. 2026 Feb 2;21(2):e0341619. doi: 10.1371/journal.pone.0341619 (PMC12863522; doi:10.1371/journal.pone.0341619)
Supplement: S1 Table — (XLSX) [file pone.0341619.s001.xlsx]

## Sheet: S1 Table
S1 Table The global prevalence、incidence and DAYLs burden of GERD in 204 countries and territories in 2021
Location	measure	val
1	Incidence	3881.86
14	Incidence	2171.98
3	Incidence	2170.76
4	Incidence	1927.59
5	Incidence	2144.45
6	Incidence	2266.37
7	Incidence	2170.17
8	Incidence	2181.19
9	Incidence	2171.66
10	Incidence	2264.51
11	Incidence	2176.36
12	Incidence	2167.37
13	Incidence	2168.47
2	Incidence	1844.31
15	Incidence	2075.48
16	Incidence	2175.56
17	Incidence	4318.81
18	Incidence	2180.21
19	Incidence	2172.04
20	Incidence	2172.04
21	Incidence	2177.94
22	Incidence	2180.4
23	Incidence	4319.3
24	Incidence	2175.88
25	Incidence	4037.58
26	Incidence	2168.22
27	Incidence	5053.6
28	Incidence	4310.47
29	Incidence	4315.58
30	Incidence	4036.16
31	Incidence	4037.15
32	Incidence	4698.94
33	Incidence	2486.79
34	Incidence	4315.66
35	Incidence	2165.41
36	Incidence	4543.39
37	Incidence	2734.6
38	Incidence	4033.55
39	Incidence	4321.91
40	Incidence	4448.22
41	Incidence	4320.71
42	Incidence	2978.16
43	Incidence	4037.68
44	Incidence	3472.36
45	Incidence	4320.35
46	Incidence	4519.58
47	Incidence	4035.23
48	Incidence	4037.05
49	Incidence	2625.79
50	Incidence	3369.09
51	Incidence	4516.37
52	Incidence	4037.37
53	Incidence	4515.11
54	Incidence	4037.46
55	Incidence	4312.05
56	Incidence	4033.41
57	Incidence	2815.75
58	Incidence	2777.11
59	Incidence	3816.95
60	Incidence	3536.71
61	Incidence	3356.04
62	Incidence	2911.02
63	Incidence	4717.34
64	Incidence	4987.35
65	Incidence	2941.17
66	Incidence	3896.74
67	Incidence	4510.02
68	Incidence	3871.03
69	Incidence	3195.86
70	Incidence	2091.02
71	Incidence	6101.12
72	Incidence	2466.43
73	Incidence	3052.04
74	Incidence	6100.41
75	Incidence	3203.53
76	Incidence	6097.53
77	Incidence	3563.17
78	Incidence	3191.62
79	Incidence	6101.74
80	Incidence	3201.71
81	Incidence	6097.1
82	Incidence	3888.87
83	Incidence	6097.06
84	Incidence	3765.56
85	Incidence	4984.21
86	Incidence	6103.09
87	Incidence	2952.96
88	Incidence	6102.18
89	Incidence	3083.1
90	Incidence	6098.73
91	Incidence	3196.15
92	Incidence	6098.61
93	Incidence	4041.45
94	Incidence	6098.94
95	Incidence	6102.07
96	Incidence	6097.75
97	Incidence	3880.13
98	Incidence	6103.84
99	Incidence	6103.6
100	Incidence	4986.02
101	Incidence	6099.8
102	Incidence	6106.07
103	Incidence	6101.99
104	Incidence	6101.56
105	Incidence	1838.34
106	Incidence	4787.1
107	Incidence	6105.33
108	Incidence	6099.03
109	Incidence	4686.3
110	Incidence	6249.93
111	Incidence	4634.83
112	Incidence	4795.52
113	Incidence	4617.68
114	Incidence	6219.29
115	Incidence	6101.04
116	Incidence	4629.6
117	Incidence	6098.42
118	Incidence	4763.07
119	Incidence	6109.3
120	Incidence	4809.47
121	Incidence	5351.01
122	Incidence	4793.33
123	Incidence	4826.65
124	Incidence	6177.95
125	Incidence	5286.75
126	Incidence	4697.27
127	Incidence	4809.18
128	Incidence	4779.34
129	Incidence	5322.06
130	Incidence	4798.38
131	Incidence	6100.54
132	Incidence	5149.32
133	Incidence	4506.15
134	Incidence	6105.46
135	Incidence	4801.23
136	Incidence	4719.57
137	Incidence	4785.37
138	Incidence	4696.53
139	Incidence	4764.25
140	Incidence	4512.24
141	Incidence	4508.22
142	Incidence	4506.63
143	Incidence	4511.07
144	Incidence	4805.79
145	Incidence	5169.03
146	Incidence	4703.75
147	Incidence	5123.46
148	Incidence	4506.08
149	Incidence	4517.25
150	Incidence	2173.45
151	Incidence	4509.79
152	Incidence	4505.59
153	Incidence	4515.45
154	Incidence	4496.61
155	Incidence	4700.88
156	Incidence	4510.45
157	Incidence	4510.34
158	Incidence	4510.64
159	Incidence	4499.11
160	Incidence	4512.09
161	Incidence	4515.23
162	Incidence	4514.49
163	Incidence	4510.6
164	Incidence	4506.48
165	Incidence	4516.43
166	Incidence	4508.65
167	Incidence	4505.47
168	Incidence	4491.75
169	Incidence	4514.78
170	Incidence	4514.62
171	Incidence	4514.62
172	Incidence	4516.23
173	Incidence	4503.59
174	Incidence	4707.7
175	Incidence	4517.21
176	Incidence	4508.29
177	Incidence	4507.65
178	Incidence	4512.4
179	Incidence	6101.44
180	Incidence	4505.58
181	Incidence	2176.84
182	Incidence	2170.94
183	Incidence	4515.29
184	Incidence	4508.78
185	Incidence	3344.86
186	Incidence	2164.19
187	Incidence	4504.24
188	Incidence	4512.02
189	Incidence	6102.75
190	Incidence	2164
191	Incidence	4791.85
192	Incidence	4504.04
193	Incidence	4499.57
194	Incidence	6102.84
195	Incidence	2175.89
196	Incidence	3202.42
197	Incidence	3207.16
198	Incidence	2168.66
199	Incidence	2172.8
200	Incidence	4503.43
201	Incidence	2169.18
202	Incidence	2156.92
203	Incidence	2170.19
204	Incidence	6100.03
205	Incidence	4506.98
#REF!	DAYLs	64.6422
	DAYLs	105.127
	DAYLs	126.648
	DAYLs	43.3259
	DAYLs	77.2836
	DAYLs	83.7554
	DAYLs	126.231
	DAYLs	40.9856
	DAYLs	126.578
	DAYLs	35.1173
	DAYLs	77.1223
	DAYLs	92.8224
	DAYLs	41.2417
	DAYLs	93.3574
	DAYLs	87.664
	DAYLs	86.8834
	DAYLs	41.0747
	DAYLs	48.6007
	DAYLs	33.3703
	DAYLs	75.1773
	DAYLs	86.5527
	DAYLs	87.7878
	DAYLs	77.7944
	DAYLs	87.3332
	DAYLs	126.899
	DAYLs	126.22
	DAYLs	43.3937
	DAYLs	125.669
	DAYLs	126.516
	DAYLs	87.584
	DAYLs	40.9808
	DAYLs	91.0867
	DAYLs	63.495
	DAYLs	76.9885
	DAYLs	88.3716
	DAYLs	91.5249
	DAYLs	41.0958
	DAYLs	83.6194
	DAYLs	101.727
	DAYLs	40.9321
	DAYLs	80.6426
	DAYLs	65.8632
	DAYLs	91.6256
	DAYLs	126.579
	DAYLs	93.4618
	DAYLs	87.6565
	DAYLs	87.5758
	DAYLs	126.017
	DAYLs	51.1411
	DAYLs	86.9177
	DAYLs	87.6776
	DAYLs	101.373
	DAYLs	126.241
	DAYLs	87.8456
	DAYLs	40.9863
	DAYLs	126.705
	DAYLs	70.1974
	DAYLs	79.8708
	DAYLs	93.6499
	DAYLs	126.69
	DAYLs	40.9031
	DAYLs	83.7767
	DAYLs	126.627
	DAYLs	41.2308
	DAYLs	104.769
	DAYLs	89.8204
	DAYLs	87.4095
	DAYLs	40.7629
	DAYLs	88.3414
	DAYLs	77.1626
	DAYLs	87.5166
	DAYLs	39.96
	DAYLs	87.3333
	DAYLs	83.5672
	DAYLs	87.8063
	DAYLs	41.3874
	DAYLs	93.3283
	DAYLs	76.9618
	DAYLs	41.2366
	DAYLs	100.814
	DAYLs	60.6055
	DAYLs	60.5248
	DAYLs	75.4536
	DAYLs	87.6735
	DAYLs	52.4525
	DAYLs	89.1532
	DAYLs	87.0685
	DAYLs	75.5613
	DAYLs	87.3516
	DAYLs	91.3557
	DAYLs	93.72
	DAYLs	53.2082
	DAYLs	126.447
	DAYLs	54.0081
	DAYLs	86.4164
	DAYLs	41.0049
	DAYLs	92.8389
	DAYLs	126.08
	DAYLs	126.466
	DAYLs	87.2553
	DAYLs	125.815
	DAYLs	126.338
	DAYLs	89.6846
	DAYLs	91.1639
	DAYLs	87.2663
	DAYLs	79.6108
	DAYLs	126.495
	DAYLs	93.4892
	DAYLs	125.921
	DAYLs	41.1257
	DAYLs	83.6685
	DAYLs	41.1544
	DAYLs	35.4298
	DAYLs	87.1023
	DAYLs	126.278
	DAYLs	86.8809
	DAYLs	93.6974
	DAYLs	83.8584
	DAYLs	87.7715
	DAYLs	87.5788
	DAYLs	76.9579
	DAYLs	41.0542
	DAYLs	88.7701
	DAYLs	88.4629
	DAYLs	40.9547
	DAYLs	87.6831
	DAYLs	60.6171
	DAYLs	125.231
	DAYLs	56.249
	DAYLs	77.1248
	DAYLs	43.3381
	DAYLs	87.3423
	DAYLs	83.6855
	DAYLs	87.0551
	DAYLs	41.0179
	DAYLs	69.8835
	DAYLs	102.088
	DAYLs	40.9161
	DAYLs	87.3802
	DAYLs	40.7442
	DAYLs	41.2876
	DAYLs	87.7227
	DAYLs	91.8888
	DAYLs	41.005
	DAYLs	126.733
	DAYLs	126.314
	DAYLs	60.4634
	DAYLs	60.6832
	DAYLs	127.613
	DAYLs	126.578
	DAYLs	87.3527
	DAYLs	87.0441
	DAYLs	105.105
	DAYLs	93.1348
	DAYLs	90.3242
	DAYLs	40.9644
	DAYLs	36.2239
	DAYLs	41.0267
	DAYLs	51.9086
	DAYLs	77.0131
	DAYLs	87.5728
	DAYLs	83.8474
	DAYLs	86.7117
	DAYLs	46.9274
	DAYLs	41.1633
	DAYLs	77.0596
	DAYLs	88.3861
	DAYLs	41.0372
	DAYLs	57.3885
	DAYLs	126.326
	DAYLs	55.3696
	DAYLs	87.2863
	DAYLs	51.832
	DAYLs	93.3016
	DAYLs	126.296
	DAYLs	126.065
	DAYLs	94.0149
	DAYLs	83.6406
	DAYLs	40.7446
	DAYLs	104.078
	DAYLs	87.4606
	DAYLs	92.7077
	DAYLs	87.5798
	DAYLs	40.824
	DAYLs	109.672
	DAYLs	87.4317
	DAYLs	77.1118
	DAYLs	87.6999
	DAYLs	126.243
	DAYLs	91.0283
	DAYLs	40.6263
	DAYLs	104.834
	DAYLs	76.0509
	DAYLs	60.3016
	DAYLs	87.2388
	DAYLs	87.4425
	DAYLs	60.5083
	DAYLs	126.484
	DAYLs	64.8259
	DAYLs	126.109
	DAYLs	93.2687
	DAYLs	92.6986
	DAYLs	87.0384
	DAYLs	128.915
	DAYLs	86.855
	Prevalence	9838.6
	Prevalence	5348.6
	Prevalence	5631.05
	Prevalence	5334.72
	Prevalence	5353.68
	Prevalence	5269.37
	Prevalence	5359.69
	Prevalence	5326.36
	Prevalence	5338.14
	Prevalence	5349.37
	Prevalence	5625.64
	Prevalence	4672.05
	Prevalence	5360.97
	Prevalence	10871
	Prevalence	10871.2
	Prevalence	10875.2
	Prevalence	10880.1
	Prevalence	5160.02
	Prevalence	4540.66
	Prevalence	10860.8
	Prevalence	5348.13
	Prevalence	5337.93
	Prevalence	5333.06
	Prevalence	5320.46
	Prevalence	5329.33
	Prevalence	5339.09
	Prevalence	5338.23
	Prevalence	5362.97
	Prevalence	10029.9
	Prevalence	10026.7
	Prevalence	5327.85
	Prevalence	13282.3
	Prevalence	10030.3
	Prevalence	10019
	Prevalence	11588.2
	Prevalence	10028.9
	Prevalence	10029.2
	Prevalence	10030.1
	Prevalence	10023.9
	Prevalence	6678.95
	Prevalence	6058.25
	Prevalence	6736.77
	Prevalence	6796.45
	Prevalence	10851.6
	Prevalence	10859.7
	Prevalence	6310.1
	Prevalence	10843.3
	Prevalence	10874.7
	Prevalence	11466
	Prevalence	12000.9
	Prevalence	11501
	Prevalence	11487.3
	Prevalence	12201.7
	Prevalence	8371.41
	Prevalence	6623.81
	Prevalence	7857.02
	Prevalence	7460.26
	Prevalence	10330.6
	Prevalence	11506.2
	Prevalence	11515.8
	Prevalence	10019.3
	Prevalence	10377.2
	Prevalence	8424.58
	Prevalence	6918.88
	Prevalence	10030
	Prevalence	7862.14
	Prevalence	9056.23
	Prevalence	7829.44
	Prevalence	10081.1
	Prevalence	7302.83
	Prevalence	8570.52
	Prevalence	13660.8
	Prevalence	9832.93
	Prevalence	13650.1
	Prevalence	13655.8
	Prevalence	10486
	Prevalence	4609.26
	Prevalence	9122.01
	Prevalence	7173.28
	Prevalence	7007.72
	Prevalence	4330.94
	Prevalence	16407.3
	Prevalence	16400.7
	Prevalence	7842.12
	Prevalence	16419.1
	Prevalence	7843.18
	Prevalence	16391.4
	Prevalence	5615.42
	Prevalence	16414.8
	Prevalence	16394.1
	Prevalence	16399
	Prevalence	16393.5
	Prevalence	16399.8
	Prevalence	9874.54
	Prevalence	16406.5
	Prevalence	16417.6
	Prevalence	16422
	Prevalence	16414.8
	Prevalence	16427.3
	Prevalence	16399.2
	Prevalence	16418.3
	Prevalence	16429
	Prevalence	16435.4
	Prevalence	16428.4
	Prevalence	9861.61
	Prevalence	16414.4
	Prevalence	16451.7
	Prevalence	16422.9
	Prevalence	12196.7
	Prevalence	16405
	Prevalence	12203
	Prevalence	12099.3
	Prevalence	12170.7
	Prevalence	12239.3
	Prevalence	16405.3
	Prevalence	16408.5
	Prevalence	12101.7
	Prevalence	16399.6
	Prevalence	12167.7
	Prevalence	11593.8
	Prevalence	16414.1
	Prevalence	12145.8
	Prevalence	11882.3
	Prevalence	12187.5
	Prevalence	13614.6
	Prevalence	13280.1
	Prevalence	13734
	Prevalence	13219.8
	Prevalence	13149.2
	Prevalence	16774.7
	Prevalence	16678.1
	Prevalence	12238.7
	Prevalence	12280.9
	Prevalence	12211.7
	Prevalence	11665.1
	Prevalence	11972.2
	Prevalence	11401.9
	Prevalence	14280.9
	Prevalence	11894.9
	Prevalence	12225.6
	Prevalence	11882.6
	Prevalence	11913.4
	Prevalence	11356.8
	Prevalence	11714.6
	Prevalence	11410
	Prevalence	11375.4
	Prevalence	11408.3
	Prevalence	11398.6
	Prevalence	11401.2
	Prevalence	11397.9
	Prevalence	11429
	Prevalence	11394.3
	Prevalence	11414.6
	Prevalence	11428.6
	Prevalence	11905.3
	Prevalence	11422.6
	Prevalence	11431.2
	Prevalence	11420.4
	Prevalence	11394.8
	Prevalence	11410.2
	Prevalence	11421.4
	Prevalence	11409.5
	Prevalence	11412.2
	Prevalence	5319.28
	Prevalence	11414.1
	Prevalence	11402.1
	Prevalence	11914
	Prevalence	11402.9
	Prevalence	11424.1
	Prevalence	11425
	Prevalence	11377.4
	Prevalence	11393.5
	Prevalence	11410.9
	Prevalence	5342.45
	Prevalence	11420.6
	Prevalence	16411.3
	Prevalence	11423.2
	Prevalence	11393.2
	Prevalence	11386.8
	Prevalence	11399.9
	Prevalence	5329.43
	Prevalence	11369.7
	Prevalence	11413.2
	Prevalence	11397.4
	Prevalence	11408.3
	Prevalence	16416.2
	Prevalence	5332.3
	Prevalence	5336.02
	Prevalence	16403.4
	Prevalence	16420.7
	Prevalence	7871.56
	Prevalence	5300.44
	Prevalence	5341.72
	Prevalence	11424
	Prevalence	11403
	Prevalence	5317.82
	Prevalence	11387.7
	Prevalence	11391
	Prevalence	5351.46
	Prevalence	7859.19
	Prevalence	12181.3
	Prevalence	5334.09
	Prevalence	8264.37
	Prevalence	5347.18
	Prevalence	11397.3
