# Supplementary material for: Trends in the burden of gastroesophageal reflux disease in China and Global from 1990 to 2021 and predictive analysis for 2040
Source: PLoS One. 2026 Feb 2;21(2):e0341619. doi: 10.1371/journal.pone.0341619 (PMC12863522; doi:10.1371/journal.pone.0341619)
Supplement: S2 Table — (XLSX) [file pone.0341619.s002.xlsx]

## Sheet: S2 Table
S2 Table All-age cases and age-standardized incidence, prevalence, and DALYs rates and corresponding AAPC of GERD in China and Global in 1990 and 2021
Location	Measure	1990		2021
		All-ages cases	Age-standardized rates per 100,000 people	All-ages cases	Age-standardized rates per 100,000 people	1990–2021Percent age change,%(95%UI)	1990-2021 Average Annual Percent Change（AAPC）	Net Drift (%/year)
		n (95% CI)	n (95% CI)	n (95% CI)	n (95% CI)
2	Incidence	20863747 (18034679,23688721)	1851.8 (1617.2,2089.3)	32387866 (27851900,36711150)	1844.3 (1605.1,2084.1)	-0.4 (-0.7,-0.1)	0.0039（-0.0785-0.0863）	-0.0402
	Prevalence	50632181 (44030373,58122909)	4562.6 (3972.1,5176.2)	81327260 (70795879,91949301)	4540.7 (3950.8,5156.6)	-0.5 (-0.8,-0.1)	0.0037（-0.0880-0.0955）
	DALYs	393858 (199884,694580)	35.3 (17.7,62.8)	626248 (311714,1115892)	35.1 (17.6,62.3)	-0.4 (-1,0.1)	0.0046（-0.0861-0.0954）
1	Incidence	180018233 (158660995,199950073)	3739.9 (3314.2,4142.3)	324139599 (287693229,358912516)	3881.9 (3445.6,4299.9)	3.8 (3.1,4.5)	0.1214(0.1115-0.1313)	0.0492
	Prevalence	450765455 (397478515,511638410)	9516.5 (8427.3,10664.7)	825603654 (732989500,925555128)	9838.6 (8732.5,11056.1)	3.4 (2.7,4)	0.1098（0.0963-0.1234）
	DALYs	3472703 (1752693,6128627)	73 (36.7,129.7)	6336162 (3189794,11241352)	75.6 (38.1,133.9)	3.5 (2.8,4.2)	0.1129（0.0991-0.1267）
