# Supplementary material for: Trends in the burden of gastroesophageal reflux disease in China and Global from 1990 to 2021 and predictive analysis for 2040
Source: PLoS One. 2026 Feb 2;21(2):e0341619. doi: 10.1371/journal.pone.0341619 (PMC12863522; doi:10.1371/journal.pone.0341619)
Supplement: S3 Table — (XLSX) [file pone.0341619.s003.xlsx]

## Sheet: S3 Table
S3 Table Trend comparison of ASIR, ASPR, and DALYs Rate of GERD in China and Global from 1990 to 2021
measure	location_name	year	val
DALYs Rate	1	1990	73.0112
DALYs Rate	1	1991	72.8748
DALYs Rate	1	1992	72.7632
DALYs Rate	1	1993	72.692
DALYs Rate	1	1994	72.6488
DALYs Rate	1	1995	72.6586
DALYs Rate	1	1996	72.7336
DALYs Rate	1	1997	72.8593
DALYs Rate	1	1998	73.0077
DALYs Rate	1	1999	73.1334
DALYs Rate	1	2000	73.2294
DALYs Rate	1	2001	73.213
DALYs Rate	1	2002	73.0895
DALYs Rate	1	2003	72.9077
DALYs Rate	1	2004	72.7357
DALYs Rate	1	2005	72.6539
DALYs Rate	1	2006	72.5727
DALYs Rate	1	2007	72.4201
DALYs Rate	1	2008	72.2643
DALYs Rate	1	2009	72.179
DALYs Rate	1	2010	72.244
DALYs Rate	1	2011	72.4368
DALYs Rate	1	2012	72.6776
DALYs Rate	1	2013	72.9422
DALYs Rate	1	2014	73.216
DALYs Rate	1	2015	73.494
DALYs Rate	1	2016	73.9023
DALYs Rate	1	2017	74.4662
DALYs Rate	1	2018	75.0001
DALYs Rate	1	2019	75.3353
DALYs Rate	1	2020	75.4492
DALYs Rate	1	2021	75.5613
ASPR	1	1990	9516.49
ASPR	1	1991	9496.71
ASPR	1	1992	9481.46
ASPR	1	1993	9470.68
ASPR	1	1994	9464.31
ASPR	1	1995	9464.87
ASPR	1	1996	9474.07
ASPR	1	1997	9490.72
ASPR	1	1998	9509.59
ASPR	1	1999	9526.2
ASPR	1	2000	9538.38
ASPR	1	2001	9535.99
ASPR	1	2002	9518.67
ASPR	1	2003	9494.46
ASPR	1	2004	9471.15
ASPR	1	2005	9459.38
ASPR	1	2006	9447.58
ASPR	1	2007	9426.2
ASPR	1	2008	9404.38
ASPR	1	2009	9391.4
ASPR	1	2010	9398.7
ASPR	1	2011	9423.56
ASPR	1	2012	9454.49
ASPR	1	2013	9488.67
ASPR	1	2014	9523.91
ASPR	1	2015	9559.36
ASPR	1	2016	9611.84
ASPR	1	2017	9684.2
ASPR	1	2018	9752.96
ASPR	1	2019	9796.1
ASPR	1	2020	9818.35
ASPR	1	2021	9838.6
ASIR	1	1990	3739.86
ASIR	1	1991	3732.66
ASIR	1	1992	3727.37
ASIR	1	1993	3723.86
ASIR	1	1994	3722.11
ASIR	1	1995	3723.04
ASIR	1	1996	3726.83
ASIR	1	1997	3732.79
ASIR	1	1998	3739.31
ASIR	1	1999	3745.06
ASIR	1	2000	3749.68
ASIR	1	2001	3750.36
ASIR	1	2002	3747.07
ASIR	1	2003	3741.77
ASIR	1	2004	3736.45
ASIR	1	2005	3734.04
ASIR	1	2006	3730.87
ASIR	1	2007	3724.47
ASIR	1	2008	3717.94
ASIR	1	2009	3714.39
ASIR	1	2010	3717.75
ASIR	1	2011	3727.24
ASIR	1	2012	3739.03
ASIR	1	2013	3752.05
ASIR	1	2014	3765.61
ASIR	1	2015	3779.27
ASIR	1	2016	3798.59
ASIR	1	2017	3824.47
ASIR	1	2018	3849.05
ASIR	1	2019	3864.96
ASIR	1	2020	3873.81
ASIR	1	2021	3881.86
DALYs Rate	2	1990	35.2685
DALYs Rate	2	1991	34.7206
DALYs Rate	2	1992	34.2398
DALYs Rate	2	1993	33.8647
DALYs Rate	2	1994	33.5917
DALYs Rate	2	1995	33.4575
DALYs Rate	2	1996	33.4671
DALYs Rate	2	1997	33.5576
DALYs Rate	2	1998	33.6815
DALYs Rate	2	1999	33.7842
DALYs Rate	2	2000	33.8216
DALYs Rate	2	2001	33.8025
DALYs Rate	2	2002	33.7773
DALYs Rate	2	2003	33.7261
DALYs Rate	2	2004	33.6717
DALYs Rate	2	2005	33.6015
DALYs Rate	2	2006	33.3148
DALYs Rate	2	2007	32.7414
DALYs Rate	2	2008	32.086
DALYs Rate	2	2009	31.5523
DALYs Rate	2	2010	31.3309
DALYs Rate	2	2011	31.3631
DALYs Rate	2	2012	31.4761
DALYs Rate	2	2013	31.6463
DALYs Rate	2	2014	31.8536
DALYs Rate	2	2015	32.089
DALYs Rate	2	2016	32.7019
DALYs Rate	2	2017	33.7479
DALYs Rate	2	2018	34.7223
DALYs Rate	2	2019	35.1423
DALYs Rate	2	2020	35.1265
DALYs Rate	2	2021	35.1173
ASPR	2	1990	4562.63
ASPR	2	1991	4490.17
ASPR	2	1992	4427.36
ASPR	2	1993	4376.89
ASPR	2	1994	4341.48
ASPR	2	1995	4323.91
ASPR	2	1996	4324.01
ASPR	2	1997	4335.25
ASPR	2	1998	4350.76
ASPR	2	1999	4363.96
ASPR	2	2000	4368.42
ASPR	2	2001	4365.67
ASPR	2	2002	4361.39
ASPR	2	2003	4355.35
ASPR	2	2004	4347.41
ASPR	2	2005	4337.35
ASPR	2	2006	4299.69
ASPR	2	2007	4226.2
ASPR	2	2008	4142.18
ASPR	2	2009	4072.96
ASPR	2	2010	4043.64
ASPR	2	2011	4048.42
ASPR	2	2012	4063.22
ASPR	2	2013	4085.65
ASPR	2	2014	4113.37
ASPR	2	2015	4144.1
ASPR	2	2016	4224.22
ASPR	2	2017	4359.47
ASPR	2	2018	4486.5
ASPR	2	2019	4542.24
ASPR	2	2020	4541.43
ASPR	2	2021	4540.66
ASIR	2	1990	1851.79
ASIR	2	1991	1825.88
ASIR	2	1992	1803.42
ASIR	2	1993	1785.33
ASIR	2	1994	1772.57
ASIR	2	1995	1766.1
ASIR	2	1996	1765.87
ASIR	2	1997	1769.61
ASIR	2	1998	1774.88
ASIR	2	1999	1779.37
ASIR	2	2000	1780.78
ASIR	2	2001	1779.57
ASIR	2	2002	1777.69
ASIR	2	2003	1775.07
ASIR	2	2004	1771.7
ASIR	2	2005	1767.51
ASIR	2	2006	1753.31
ASIR	2	2007	1726.14
ASIR	2	2008	1695.23
ASIR	2	2009	1669.79
ASIR	2	2010	1658.96
ASIR	2	2011	1660.84
ASIR	2	2012	1666.78
ASIR	2	2013	1675.72
ASIR	2	2014	1686.64
ASIR	2	2015	1698.49
ASIR	2	2016	1728.19
ASIR	2	2017	1777.88
ASIR	2	2018	1824.45
ASIR	2	2019	1844.88
ASIR	2	2020	1844.58
ASIR	2	2021	1844.31
