# Supplementary material for: Trends in the burden of gastroesophageal reflux disease in China and Global from 1990 to 2021 and predictive analysis for 2040
Source: PLoS One. 2026 Feb 2;21(2):e0341619. doi: 10.1371/journal.pone.0341619 (PMC12863522; doi:10.1371/journal.pone.0341619)
Supplement: S4 Table — (XLSX) [file pone.0341619.s004.xlsx]

## Sheet: S4 Table
S4 Table Comparison of full-age cases and age-standardized rates of incidence, prevalence and DALYs among male and female in China and Global from 1990-2021
location	measure	sex_name	age_name	metric_name	year	val	upper	lower
1	Prevalence	Male	10-24 years	Rate	2009	3746.3	4794.47	2856.87
1	Prevalence	Female	10-24 years	Rate	2009	4124.7	5269.2	3167.36
1	Prevalence	Male	10-24 years	Number	2010	3.51649e+07	4.50023e+07	2.67979e+07
1	Prevalence	Female	10-24 years	Number	2010	3.70283e+07	4.7326e+07	2.84234e+07
1	Prevalence	Male	10-24 years	Rate	2010	3762.43	4814.97	2867.22
1	Prevalence	Female	10-24 years	Rate	2010	4142.57	5294.62	3179.88
1	Prevalence	Male	10-24 years	Number	2011	3.53004e+07	4.51981e+07	2.68769e+07
1	Prevalence	Female	10-24 years	Number	2011	3.71521e+07	4.74813e+07	2.8481e+07
1	Prevalence	Male	10-24 years	Rate	2011	3779.46	4839.17	2877.59
1	Prevalence	Female	10-24 years	Rate	2011	4160.57	5317.31	3189.52
1	Prevalence	Male	10-24 years	Number	2012	3.53904e+07	4.53384e+07	2.69192e+07
1	Prevalence	Female	10-24 years	Number	2012	3.72119e+07	4.75607e+07	2.84829e+07
1	Prevalence	Male	10-24 years	Rate	2012	3792.97	4859.14	2885.07
1	Prevalence	Female	10-24 years	Rate	2012	4173.62	5334.33	3194.59
1	Prevalence	Male	10-24 years	Number	2013	3.5462e+07	4.54538e+07	2.69479e+07
1	Prevalence	Female	10-24 years	Number	2013	3.72388e+07	4.76039e+07	2.84623e+07
1	Prevalence	Male	10-24 years	Rate	2013	3804.08	4875.94	2890.76
1	Prevalence	Female	10-24 years	Rate	2013	4183.09	5347.42	3197.22
1	Prevalence	Male	10-24 years	Number	2014	3.55368e+07	4.55698e+07	2.70175e+07
1	Prevalence	Female	10-24 years	Number	2014	3.72627e+07	4.76464e+07	2.8445e+07
1	Prevalence	Male	10-24 years	Rate	2014	3813.58	4890.25	2899.34
1	Prevalence	Female	10-24 years	Rate	2014	4190.36	5358.06	3198.78
1	Prevalence	Male	10-24 years	Number	2015	3.56342e+07	4.56953e+07	2.71244e+07
1	Prevalence	Female	10-24 years	Number	2015	3.73167e+07	4.77267e+07	2.84653e+07
1	Prevalence	Male	10-24 years	Rate	2015	3821.11	4899.97	2908.59
1	Prevalence	Female	10-24 years	Rate	2015	4196.35	5366.98	3200.99
1	Prevalence	Male	10-24 years	Number	2016	3.58024e+07	4.58506e+07	2.72741e+07
1	Prevalence	Female	10-24 years	Number	2016	3.74688e+07	4.77552e+07	2.85695e+07
1	Prevalence	Male	10-24 years	Rate	2016	3828.49	4902.98	2916.53
1	Prevalence	Female	10-24 years	Rate	2016	4204.74	5359.08	3206.06
1	Prevalence	Male	10-24 years	Number	2017	3.6041e+07	4.60814e+07	2.74507e+07
1	Prevalence	Female	10-24 years	Number	2017	3.77169e+07	4.79796e+07	2.8766e+07
1	Prevalence	Male	10-24 years	Rate	2017	3835.52	4904.04	2921.34
1	Prevalence	Female	10-24 years	Rate	2017	4214.75	5361.58	3214.51
1	Prevalence	Male	10-24 years	Number	2018	3.62989e+07	4.64035e+07	2.76484e+07
1	Prevalence	Female	10-24 years	Number	2018	3.79895e+07	4.82133e+07	2.90722e+07
1	Prevalence	Male	10-24 years	Rate	2018	3838.43	4906.94	2923.68
1	Prevalence	Female	10-24 years	Rate	2018	4220.12	5355.84	3229.52
1	Prevalence	Male	10-24 years	Number	2019	3.65372e+07	4.6739e+07	2.78306e+07
1	Prevalence	Female	10-24 years	Number	2019	3.82258e+07	4.8516e+07	2.93196e+07
1	Prevalence	Male	10-24 years	Rate	2019	3835.01	4905.81	2921.15
1	Prevalence	Female	10-24 years	Rate	2019	4216.32	5351.33	3233.96
1	Prevalence	Male	10-24 years	Number	2020	3.6767e+07	4.70358e+07	2.80109e+07
1	Prevalence	Female	10-24 years	Number	2020	3.84396e+07	4.8792e+07	2.94895e+07
1	Prevalence	Male	10-24 years	Rate	2020	3829.5	4899.05	2917.5
1	Prevalence	Female	10-24 years	Rate	2020	4208.22	5341.57	3228.4
1	Prevalence	Male	10-24 years	Number	2021	3.70072e+07	4.73472e+07	2.81981e+07
1	Prevalence	Female	10-24 years	Number	2021	3.86671e+07	4.90896e+07	2.96676e+07
1	Prevalence	Male	10-24 years	Rate	2021	3825.25	4894.04	2914.69
1	Prevalence	Female	10-24 years	Rate	2021	4201.45	5333.92	3223.59
1	Prevalence	Male	85+ years	Number	1990	1.10851e+06	1.46389e+06	829980
1	Prevalence	Female	85+ years	Number	1990	2.29512e+06	3.01208e+06	1.7141e+06
1	Prevalence	Male	85+ years	Rate	1990	16838.4	22236.5	12607.4
1	Prevalence	Female	85+ years	Rate	1990	16593.9	21777.6	12393.1
1	Prevalence	Male	85+ years	Number	1991	1.16483e+06	1.53765e+06	870962
1	Prevalence	Female	85+ years	Number	1991	2.40423e+06	3.15896e+06	1.79679e+06
1	Prevalence	Male	85+ years	Rate	1991	16819.5	22202.7	12576.2
1	Prevalence	Female	85+ years	Rate	1991	16561.5	21760.4	12377.2
1	Prevalence	Male	85+ years	Number	1992	1.22378e+06	1.61508e+06	914534
1	Prevalence	Female	85+ years	Number	1992	2.51667e+06	3.30733e+06	1.88208e+06
1	Prevalence	Male	85+ years	Rate	1992	16798.5	22169.7	12553.5
1	Prevalence	Female	85+ years	Rate	1992	16522.9	21713.9	12356.6
1	Prevalence	Male	85+ years	Number	1993	1.27998e+06	1.68805e+06	956374
1	Prevalence	Female	85+ years	Number	1993	2.62031e+06	3.44279e+06	1.96142e+06
1	Prevalence	Male	85+ years	Rate	1993	16789.4	22142	12544.7
1	Prevalence	Female	85+ years	Rate	1993	16482.7	21656.4	12338
1	Prevalence	Male	85+ years	Number	1994	1.33497e+06	1.75898e+06	997336
1	Prevalence	Female	85+ years	Number	1994	2.7243e+06	3.57831e+06	2.04127e+06
1	Prevalence	Male	85+ years	Rate	1994	16777.8	22106.6	12534.4
1	Prevalence	Female	85+ years	Rate	1994	16443.2	21597.8	12320.5
1	Prevalence	Male	85+ years	Number	1995	1.38874e+06	1.82768e+06	1.03651e+06
1	Prevalence	Female	85+ years	Number	1995	2.8187e+06	3.70126e+06	2.11409e+06
1	Prevalence	Male	85+ years	Rate	1995	16752.9	22048	12503.8
1	Prevalence	Female	85+ years	Rate	1995	16386.6	21517.3	12290.3
1	Prevalence	Male	85+ years	Number	1996	1.44236e+06	1.8961e+06	1.07589e+06
1	Prevalence	Female	85+ years	Number	1996	2.92241e+06	3.82652e+06	2.19529e+06
1	Prevalence	Male	85+ years	Rate	1996	16729	21991.7	12478.5
1	Prevalence	Female	85+ years	Rate	1996	16351.5	21410.1	12283.1
1	Prevalence	Male	85+ years	Number	1997	1.49592e+06	1.9647e+06	1.11518e+06
1	Prevalence	Female	85+ years	Number	1997	3.02638e+06	3.94543e+06	2.27739e+06
1	Prevalence	Male	85+ years	Rate	1997	16690.9	21921.4	12442.7
1	Prevalence	Female	85+ years	Rate	1997	16314	21268.3	12276.5
1	Prevalence	Male	85+ years	Number	1998	1.54926e+06	2.03369e+06	1.15612e+06
1	Prevalence	Female	85+ years	Number	1998	3.14209e+06	4.07914e+06	2.36906e+06
1	Prevalence	Male	85+ years	Rate	1998	16654.9	21862.6	12428.6
1	Prevalence	Female	85+ years	Rate	1998	16299.8	21160.8	12289.7
1	Prevalence	Male	85+ years	Number	1999	1.6017e+06	2.10194e+06	1.19741e+06
1	Prevalence	Female	85+ years	Number	1999	3.24651e+06	4.20669e+06	2.45229e+06
1	Prevalence	Male	85+ years	Rate	1999	16629.2	21822.7	12431.8
1	Prevalence	Female	85+ years	Rate	1999	16273.6	21086.7	12292.4
1	Prevalence	Male	85+ years	Number	2000	1.65195e+06	2.16733e+06	1.23727e+06
1	Prevalence	Female	85+ years	Number	2000	3.3392e+06	4.31912e+06	2.52814e+06
1	Prevalence	Male	85+ years	Rate	2000	16632.3	21821.3	12457.2
1	Prevalence	Female	85+ years	Rate	2000	16261.6	21033.7	12311.8
1	Prevalence	Male	85+ years	Number	2001	1.69541e+06	2.22461e+06	1.27068e+06
1	Prevalence	Female	85+ years	Number	2001	3.40173e+06	4.3915e+06	2.56964e+06
1	Prevalence	Male	85+ years	Rate	2001	16651	21848.5	12479.7
1	Prevalence	Female	85+ years	Rate	2001	16232	20954.9	12261.5
1	Prevalence	Male	85+ years	Number	2002	1.73753e+06	2.28007e+06	1.30296e+06
1	Prevalence	Female	85+ years	Number	2002	3.45025e+06	4.44532e+06	2.60218e+06
1	Prevalence	Male	85+ years	Rate	2002	16676.9	21884.2	12505.9
1	Prevalence	Female	85+ years	Rate	2002	16196.3	20867.4	12215.2
1	Prevalence	Male	85+ years	Number	2003	1.78059e+06	2.33728e+06	1.33604e+06
1	Prevalence	Female	85+ years	Number	2003	3.49823e+06	4.49829e+06	2.63462e+06
1	Prevalence	Male	85+ years	Rate	2003	16704	21926.4	12533.6
1	Prevalence	Female	85+ years	Rate	2003	16155.5	20774	12167.2
1	Prevalence	Male	85+ years	Number	2004	1.83407e+06	2.40927e+06	1.37691e+06
1	Prevalence	Female	85+ years	Number	2004	3.58724e+06	4.6047e+06	2.69602e+06
1	Prevalence	Male	85+ years	Rate	2004	16733.5	21981.4	12562.5
1	Prevalence	Female	85+ years	Rate	2004	16149.7	20730.4	12137.5
1	Prevalence	Male	85+ years	Number	2005	1.91259e+06	2.51668e+06	1.43748e+06
1	Prevalence	Female	85+ years	Number	2005	3.71618e+06	4.77271e+06	2.78389e+06
1	Prevalence	Male	85+ years	Rate	2005	16718.7	21999.1	12565.5
1	Prevalence	Female	85+ years	Rate	2005	16102	20679.9	12062.4
1	Prevalence	Male	85+ years	Number	2006	2.00482e+06	2.63335e+06	1.50861e+06
1	Prevalence	Female	85+ years	Number	2006	3.87393e+06	4.98304e+06	2.90105e+06
1	Prevalence	Male	85+ years	Rate	2006	16650.5	21870.5	12529.3
1	Prevalence	Female	85+ years	Rate	2006	16039	20631	12011
1	Prevalence	Male	85+ years	Number	2007	2.10209e+06	2.75655e+06	1.58322e+06
1	Prevalence	Female	85+ years	Number	2007	4.04368e+06	5.2105e+06	3.02809e+06
1	Prevalence	Male	85+ years	Rate	2007	16542.2	21692.4	12459
1	Prevalence	Female	85+ years	Rate	2007	15959.8	20565.1	11951.4
1	Prevalence	Male	85+ years	Number	2008	2.20117e+06	2.88113e+06	1.65723e+06
1	Prevalence	Female	85+ years	Number	2008	4.22575e+06	5.45425e+06	3.17003e+06
1	Prevalence	Male	85+ years	Rate	2008	16438.8	21516.9	12376.6
1	Prevalence	Female	85+ years	Rate	2008	15895.8	20516.9	11924.5
1	Prevalence	Male	85+ years	Number	2009	2.31133e+06	3.01882e+06	1.73781e+06
1	Prevalence	Female	85+ years	Number	2009	4.4253e+06	5.71686e+06	3.32873e+06
1	Prevalence	Male	85+ years	Rate	2009	16357	21363.8	12298.2
1	Prevalence	Female	85+ years	Rate	2009	15863.5	20493.4	11932.6
1	Prevalence	Male	85+ years	Number	2010	2.43726e+06	3.17499e+06	1.82908e+06
1	Prevalence	Female	85+ years	Number	2010	4.65007e+06	6.0065e+06	3.50697e+06
1	Prevalence	Male	85+ years	Rate	2010	16303.6	21238.6	12235.4
1	Prevalence	Female	85+ years	Rate	2010	15861.3	20488.1	11962.2
1	Prevalence	Male	85+ years	Number	2011	2.57193e+06	3.35661e+06	1.93058e+06
1	Prevalence	Female	85+ years	Number	2011	4.88476e+06	6.31004e+06	3.68523e+06
1	Prevalence	Male	85+ years	Rate	2011	16302	21275.7	12236.9
1	Prevalence	Female	85+ years	Rate	2011	15895	20532.8	11991.7
1	Prevalence	Male	85+ years	Number	2012	2.72627e+06	3.56723e+06	2.04704e+06
1	Prevalence	Female	85+ years	Number	2012	5.12784e+06	6.62707e+06	3.8695e+06
1	Prevalence	Male	85+ years	Rate	2012	16310.3	21341.4	12246.7
1	Prevalence	Female	85+ years	Rate	2012	15937.8	20597.6	12026.8
1	Prevalence	Male	85+ years	Number	2013	2.88214e+06	3.78221e+06	2.16438e+06
1	Prevalence	Female	85+ years	Number	2013	5.36494e+06	6.93258e+06	4.04772e+06
1	Prevalence	Male	85+ years	Rate	2013	16303.9	21395.4	12243.6
1	Prevalence	Female	85+ years	Rate	2013	15962.9	20627.3	12043.7
1	Prevalence	Male	85+ years	Number	2014	3.02041e+06	3.96684e+06	2.26831e+06
1	Prevalence	Female	85+ years	Number	2014	5.5939e+06	7.22584e+06	4.21863e+06
1	Prevalence	Male	85+ years	Rate	2014	16261.8	21357.4	12212.5
1	Prevalence	Female	85+ years	Rate	2014	15974	20634.1	12046.7
1	Prevalence	Male	85+ years	Number	2015	3.15079e+06	4.13859e+06	2.3672e+06
1	Prevalence	Female	85+ years	Number	2015	5.81198e+06	7.49759e+06	4.38611e+06
1	Prevalence	Male	85+ years	Rate	2015	16202.5	21282.1	12173
1	Prevalence	Female	85+ years	Rate	2015	15970	20601.7	12052
1	Prevalence	Male	85+ years	Number	2016	3.29299e+06	4.32447e+06	2.46357e+06
1	Prevalence	Female	85+ years	Number	2016	6.03867e+06	7.77726e+06	4.56231e+06
1	Prevalence	Male	85+ years	Rate	2016	16173.1	21239.1	12099.5
1	Prevalence	Female	85+ years	Rate	2016	15980.5	20581.4	12073.5
1	Prevalence	Male	85+ years	Number	2017	3.43789e+06	4.49489e+06	2.55911e+06
1	Prevalence	Female	85+ years	Number	2017	6.25316e+06	8.06571e+06	4.72937e+06
1	Prevalence	Male	85+ years	Rate	2017	16170	21141.6	12036.7
1	Prevalence	Female	85+ years	Rate	2017	15995.1	20631.4	12097.4
1	Prevalence	Male	85+ years	Number	2018	3.58658e+06	4.68239e+06	2.66162e+06
1	Prevalence	Female	85+ years	Number	2018	6.47721e+06	8.35819e+06	4.90061e+06
1	Prevalence	Male	85+ years	Rate	2018	16175.1	21117.1	12003.7
1	Prevalence	Female	85+ years	Rate	2018	16009.1	20658.2	12112.4
1	Prevalence	Male	85+ years	Number	2019	3.73919e+06	4.8765e+06	2.78261e+06
1	Prevalence	Female	85+ years	Number	2019	6.70178e+06	8.65328e+06	5.08083e+06
1	Prevalence	Male	85+ years	Rate	2019	16155.4	21069.3	12022.4
1	Prevalence	Female	85+ years	Rate	2019	15992.8	20649.8	12124.6
1	Prevalence	Male	85+ years	Number	2020	3.861e+06	5.03624e+06	2.87361e+06
1	Prevalence	Female	85+ years	Number	2020	6.90368e+06	8.90861e+06	5.23855e+06
1	Prevalence	Male	85+ years	Rate	2020	16096.9	20996.6	11980.4
1	Prevalence	Female	85+ years	Rate	2020	15952.6	20585.4	12104.9
1	Prevalence	Male	85+ years	Number	2021	3.93277e+06	5.13079e+06	2.92763e+06
1	Prevalence	Female	85+ years	Number	2021	7.06868e+06	9.11893e+06	5.36672e+06
1	Prevalence	Male	85+ years	Rate	2021	15991.3	20862.6	11904.2
1	Prevalence	Female	85+ years	Rate	2021	15896	20506.6	12068.7
1	Prevalence	Male	10-19 years	Number	1990	9.40883e+06	1.25177e+07	6.87791e+06
1	Prevalence	Female	10-19 years	Number	1990	9.98336e+06	1.33525e+07	7.25569e+06
1	Prevalence	Male	10-19 years	Rate	1990	1748.41	2326.11	1278.1
1	Prevalence	Female	10-19 years	Rate	1990	1931.13	2582.84	1403.51
1	Prevalence	Male	10-19 years	Number	1991	9.45175e+06	1.25602e+07	6.91376e+06
1	Prevalence	Female	10-19 years	Number	1991	1.00459e+07	1.34364e+07	7.30556e+06
1	Prevalence	Male	10-19 years	Rate	1991	1747.84	2322.65	1278.5
1	Prevalence	Female	10-19 years	Rate	1991	1933.31	2585.81	1405.95
1	Prevalence	Male	10-19 years	Number	1992	9.51428e+06	1.26413e+07	6.96211e+06
1	Prevalence	Female	10-19 years	Number	1992	1.0117e+07	1.3526e+07	7.36248e+06
1	Prevalence	Male	10-19 years	Rate	1992	1748.22	2322.8	1279.27
1	Prevalence	Female	10-19 years	Rate	1992	1935.43	2587.58	1408.48
1	Prevalence	Male	10-19 years	Number	1993	9.60402e+06	1.27596e+07	7.0286e+06
1	Prevalence	Female	10-19 years	Number	1993	1.0207e+07	1.36413e+07	7.43308e+06
1	Prevalence	Male	10-19 years	Rate	1993	1749.26	2324.02	1280.18
1	Prevalence	Female	10-19 years	Rate	1993	1937.52	2589.42	1410.96
1	Prevalence	Male	10-19 years	Number	1994	9.72141e+06	1.29156e+07	7.11392e+06
1	Prevalence	Female	10-19 years	Number	1994	1.03216e+07	1.37892e+07	7.52041e+06
1	Prevalence	Male	10-19 years	Rate	1994	1750.39	2325.53	1280.9
1	Prevalence	Female	10-19 years	Rate	1994	1939.49	2591.08	1413.13
1	Prevalence	Male	10-19 years	Number	1995	9.8723e+06	1.31174e+07	7.22241e+06
1	Prevalence	Female	10-19 years	Number	1995	1.04635e+07	1.39736e+07	7.62595e+06
1	Prevalence	Male	10-19 years	Rate	1995	1751.95	2327.83	1281.7
1	Prevalence	Female	10-19 years	Rate	1995	1941.28	2592.51	1414.84
1	Prevalence	Male	10-19 years	Number	1996	1.00634e+07	1.33754e+07	7.35903e+06
1	Prevalence	Female	10-19 years	Number	1996	1.06411e+07	1.41949e+07	7.76457e+06
1	Prevalence	Male	10-19 years	Rate	1996	1755.86	2333.75	1284.01
1	Prevalence	Female	10-19 years	Rate	1996	1944.93	2594.48	1419.17
1	Prevalence	Male	10-19 years	Number	1997	1.02917e+07	1.36797e+07	7.52474e+06
1	Prevalence	Female	10-19 years	Number	1997	1.08541e+07	1.44523e+07	7.93157e+06
1	Prevalence	Male	10-19 years	Rate	1997	1763.97	2344.66	1289.72
1	Prevalence	Female	10-19 years	Rate	1997	1952.73	2600.08	1426.95
1	Prevalence	Male	10-19 years	Number	1998	1.05404e+07	1.40114e+07	7.70498e+06
1	Prevalence	Female	10-19 years	Number	1998	1.10851e+07	1.47315e+07	8.11248e+06
1	Prevalence	Male	10-19 years	Rate	1998	1775.09	2359.63	1297.58
1	Prevalence	Female	10-19 years	Rate	1998	1963.6	2609.52	1437.03
1	Prevalence	Male	10-19 years	Number	1999	1.07885e+07	1.43501e+07	7.8828e+06
1	Prevalence	Female	10-19 years	Number	1999	1.13152e+07	1.50115e+07	8.29175e+06
1	Prevalence	Male	10-19 years	Rate	1999	1787.43	2377.51	1306.02
1	Prevalence	Female	10-19 years	Rate	1999	1975.81	2621.24	1447.87
1	Prevalence	Male	10-19 years	Number	2000	1.10161e+07	1.46663e+07	8.04296e+06
1	Prevalence	Female	10-19 years	Number	2000	1.15278e+07	1.52749e+07	8.45548e+06
1	Prevalence	Male	10-19 years	Rate	2000	1798.97	2395.05	1313.44
1	Prevalence	Female	10-19 years	Rate	2000	1987.45	2633.47	1457.77
1	Prevalence	Male	10-19 years	Number	2001	1.12195e+07	1.49409e+07	8.17902e+06
1	Prevalence	Female	10-19 years	Number	2001	1.17169e+07	1.55233e+07	8.58686e+06
1	Prevalence	Male	10-19 years	Rate	2001	1810.23	2410.67	1319.66
1	Prevalence	Female	10-19 years	Rate	2001	1998.21	2647.36	1464.41
1	Prevalence	Male	10-19 years	Number	2002	1.13984e+07	1.52065e+07	8.29287e+06
1	Prevalence	Female	10-19 years	Number	2002	1.18799e+07	1.57709e+07	8.68745e+06
1	Prevalence	Male	10-19 years	Rate	2002	1821.55	2430.12	1325.26
1	Prevalence	Female	10-19 years	Rate	2002	2008.15	2665.87	1468.5
1	Prevalence	Male	10-19 years	Number	2003	1.15461e+07	1.53851e+07	8.38396e+06
1	Prevalence	Female	10-19 years	Number	2003	1.20118e+07	1.59951e+07	8.75933e+06
1	Prevalence	Male	10-19 years	Rate	2003	1832.49	2441.79	1330.63
1	Prevalence	Female	10-19 years	Rate	2003	2017.52	2686.56	1471.23
1	Prevalence	Male	10-19 years	Number	2004	1.1661e+07	1.55315e+07	8.45409e+06
1	Prevalence	Female	10-19 years	Number	2004	1.21132e+07	1.61339e+07	8.80725e+06
1	Prevalence	Male	10-19 years	Rate	2004	1843.18	2454.96	1336.28
1	Prevalence	Female	10-19 years	Rate	2004	2027.12	2699.98	1473.88
1	Prevalence	Male	10-19 years	Number	2005	1.1745e+07	1.56698e+07	8.5058e+06
1	Prevalence	Female	10-19 years	Number	2005	1.21889e+07	1.62172e+07	8.8372e+06
1	Prevalence	Male	10-19 years	Rate	2005	1853.93	2473.44	1342.62
1	Prevalence	Female	10-19 years	Rate	2005	2037.91	2711.4	1477.52
1	Prevalence	Male	10-19 years	Number	2006	1.17797e+07	1.57081e+07	8.53606e+06
1	Prevalence	Female	10-19 years	Number	2006	1.22163e+07	1.62519e+07	8.86061e+06
1	Prevalence	Male	10-19 years	Rate	2006	1860.97	2481.58	1348.53
1	Prevalence	Female	10-19 years	Rate	2006	2045.09	2720.69	1483.33
1	Prevalence	Male	10-19 years	Number	2007	1.17668e+07	1.5679e+07	8.53143e+06
1	Prevalence	Female	10-19 years	Number	2007	1.21923e+07	1.62225e+07	8.84919e+06
1	Prevalence	Male	10-19 years	Rate	2007	1863.29	2482.78	1350.96
1	Prevalence	Female	10-19 years	Rate	2007	2046.61	2723.13	1485.44
1	Prevalence	Male	10-19 years	Number	2008	1.17349e+07	1.56242e+07	8.51146e+06
1	Prevalence	Female	10-19 years	Number	2008	1.21468e+07	1.61658e+07	8.82229e+06
1	Prevalence	Male	10-19 years	Rate	2008	1864.4	2482.32	1352.27
1	Prevalence	Female	10-19 years	Rate	2008	2046.47	2723.58	1486.36
1	Prevalence	Male	10-19 years	Number	2009	1.17043e+07	1.55739e+07	8.49151e+06
1	Prevalence	Female	10-19 years	Number	2009	1.21041e+07	1.6112e+07	8.79655e+06
1	Prevalence	Male	10-19 years	Rate	2009	1866.44	2483.5	1354.1
1	Prevalence	Female	10-19 years	Rate	2009	2047.41	2725.34	1487.93
1	Prevalence	Male	10-19 years	Number	2010	1.16879e+07	1.55552e+07	8.4805e+06
1	Prevalence	Female	10-19 years	Number	2010	1.20796e+07	1.60806e+07	8.78333e+06
1	Prevalence	Male	10-19 years	Rate	2010	1870.52	2489.44	1357.21
1	Prevalence	Female	10-19 years	Rate	2010	2050.82	2730.1	1491.19
1	Prevalence	Male	10-19 years	Number	2011	1.16964e+07	1.55735e+07	8.48648e+06
1	Prevalence	Female	10-19 years	Number	2011	1.20797e+07	1.60908e+07	8.78121e+06
1	Prevalence	Male	10-19 years	Rate	2011	1875.81	2497.61	1361.02
1	Prevalence	Female	10-19 years	Rate	2011	2055.43	2737.93	1494.17
1	Prevalence	Male	10-19 years	Number	2012	1.17213e+07	1.56145e+07	8.50215e+06
1	Prevalence	Female	10-19 years	Number	2012	1.20953e+07	1.61163e+07	8.78683e+06
1	Prevalence	Male	10-19 years	Rate	2012	1880.08	2504.55	1363.74
1	Prevalence	Female	10-19 years	Rate	2012	2058.67	2743.05	1495.55
1	Prevalence	Male	10-19 years	Number	2013	1.17549e+07	1.56687e+07	8.52359e+06
1	Prevalence	Female	10-19 years	Number	2013	12120050	1.61402e+07	8.80416e+06
1	Prevalence	Male	10-19 years	Rate	2013	1882.69	2509.53	1365.15
1	Prevalence	Female	10-19 years	Rate	2013	2059.97	2743.24	1496.39
1	Prevalence	Male	10-19 years	Number	2014	1.17947e+07	1.5732e+07	8.55031e+06
1	Prevalence	Female	10-19 years	Number	2014	1.21532e+07	1.61791e+07	8.83032e+06
1	Prevalence	Male	10-19 years	Rate	2014	1883.6	2512.39	1365.48
1	Prevalence	Female	10-19 years	Rate	2014	2059.59	2741.86	1496.47
1	Prevalence	Male	10-19 years	Number	2015	1.18443e+07	1.58073e+07	8.58623e+06
1	Prevalence	Female	10-19 years	Number	2015	1.21999e+07	1.62366e+07	8.86734e+06
1	Prevalence	Male	10-19 years	Rate	2015	1883.18	2513.28	1365.17
1	Prevalence	Female	10-19 years	Rate	2015	2058.27	2739.29	1496.02
1	Prevalence	Male	10-19 years	Number	2016	1.19044e+07	1.58963e+07	8.64423e+06
1	Prevalence	Female	10-19 years	Number	2016	1.22641e+07	1.63712e+07	8.92864e+06
1	Prevalence	Male	10-19 years	Rate	2016	1881.21	2512.04	1366.02
1	Prevalence	Female	10-19 years	Rate	2016	2056.32	2744.97	1497.07
1	Prevalence	Male	10-19 years	Number	2017	1.19775e+07	1.60077e+07	8.71267e+06
1	Prevalence	Female	10-19 years	Number	2017	1.23476e+07	1.65064e+07	8.99702e+06
1	Prevalence	Male	10-19 years	Rate	2017	1877.81	2509.65	1365.95
1	Prevalence	Female	10-19 years	Rate	2017	2053.78	2745.52	1496.47
1	Prevalence	Male	10-19 years	Number	2018	1.20648e+07	1.61209e+07	8.79316e+06
1	Prevalence	Female	10-19 years	Number	2018	1.2447e+07	1.66454e+07	9.06843e+06
1	Prevalence	Male	10-19 years	Rate	2018	1873.51	2503.37	1365.47
1	Prevalence	Female	10-19 years	Rate	2018	2050.35	2741.94	1493.81
1	Prevalence	Male	10-19 years	Number	2019	1.21622e+07	1.62206e+07	8.8792e+06
1	Prevalence	Female	10-19 years	Number	2019	1.25523e+07	1.67914e+07	9.14309e+06
1	Prevalence	Male	10-19 years	Rate	2019	1868.83	2492.42	1364.36
1	Prevalence	Female	10-19 years	Rate	2019	2045.61	2736.43	1490.02
1	Prevalence	Male	10-19 years	Number	2020	1.22671e+07	1.63629e+07	8.95554e+06
1	Prevalence	Female	10-19 years	Number	2020	1.26623e+07	1.694e+07	9.22383e+06
1	Prevalence	Male	10-19 years	Rate	2020	1865.61	2488.52	1361.98
1	Prevalence	Female	10-19 years	Rate	2020	2041.76	2731.52	1487.32
1	Prevalence	Male	10-19 years	Number	2021	1.23868e+07	1.6526e+07	9.04264e+06
1	Prevalence	Female	10-19 years	Number	2021	1.27906e+07	1.71132e+07	9.31739e+06
1	Prevalence	Male	10-19 years	Rate	2021	1865.38	2488.71	1361.76
1	Prevalence	Female	10-19 years	Rate	2021	2041.35	2731.22	1487.03
1	Prevalence	Male	10 to 54 years	Number	1990	1.58476e+08	1.86683e+08	1.34081e+08
1	Prevalence	Female	10 to 54 years	Number	1990	1.67185e+08	196948697	1.42436e+08
1	Prevalence	Male	10 to 54 years	Rate	1990	9029.84	10637.1	7639.84
1	Prevalence	Female	10 to 54 years	Rate	1990	9812.99	11560	8360.36
1	Prevalence	Male	10 to 54 years	Number	1991	1.61479e+08	1.90218e+08	1.36634e+08
1	Prevalence	Female	10 to 54 years	Number	1991	1.70495e+08	2.00679e+08	1.45436e+08
1	Prevalence	Male	10 to 54 years	Rate	1991	9050.41	10661.1	7657.94
1	Prevalence	Female	10 to 54 years	Rate	1991	9847.32	11590.7	8399.96
1	Prevalence	Male	10 to 54 years	Number	1992	1.6453e+08	1.93698e+08	1.39327e+08
1	Prevalence	Female	10 to 54 years	Number	1992	1.73837e+08	2.0435e+08	1.48447e+08
1	Prevalence	Male	10 to 54 years	Rate	1992	9073.24	10681.7	7683.37
1	Prevalence	Female	10 to 54 years	Rate	1992	9882.29	11616.9	8438.95
1	Prevalence	Male	10 to 54 years	Number	1993	1.67632e+08	1.97213e+08	142112622
1	Prevalence	Female	10 to 54 years	Number	1993	1.77226e+08	2.08083e+08	1.51492e+08
1	Prevalence	Male	10 to 54 years	Rate	1993	9096.88	10702.2	7712.02
1	Prevalence	Female	10 to 54 years	Rate	1993	9915.68	11642.1	8475.87
1	Prevalence	Male	10 to 54 years	Number	1994	1.70782e+08	2.00737e+08	144955516
1	Prevalence	Female	10 to 54 years	Number	1994	1.80679e+08	2.11932e+08	1.54602e+08
1	Prevalence	Male	10 to 54 years	Rate	1994	9121.94	10721.9	7742.49
1	Prevalence	Female	10 to 54 years	Rate	1994	9947.67	11668.4	8511.99
1	Prevalence	Male	10 to 54 years	Number	1995	1.74051e+08	2.04437e+08	1.47892e+08
1	Prevalence	Female	10 to 54 years	Number	1995	1.84232e+08	2.16081e+08	157764649
1	Prevalence	Male	10 to 54 years	Rate	1995	9148.61	10745.8	7773.61
1	Prevalence	Female	10 to 54 years	Rate	1995	9979.52	11704.8	8545.86
1	Prevalence	Male	10 to 54 years	Number	1996	1.77587e+08	2.08504e+08	1.50735e+08
1	Prevalence	Female	10 to 54 years	Number	1996	1.88108e+08	2.20709e+08	1.61102e+08
1	Prevalence	Male	10 to 54 years	Rate	1996	9182.39	10781	7794.02
1	Prevalence	Female	10 to 54 years	Rate	1996	10020.3	11756.9	8581.76
1	Prevalence	Male	10 to 54 years	Number	1997	1.81399e+08	2.12899e+08	1.53868e+08
1	Prevalence	Female	10 to 54 years	Number	1997	1.92358e+08	2.25788e+08	1.64846e+08
1	Prevalence	Male	10 to 54 years	Rate	1997	9225.48	10827.5	7825.32
1	Prevalence	Female	10 to 54 years	Rate	1997	10074.2	11825	8633.37
1	Prevalence	Male	10 to 54 years	Number	1998	1.85367e+08	2.17466e+08	157178233
1	Prevalence	Female	10 to 54 years	Number	1998	1.96859e+08	2.31197e+08	1.68999e+08
1	Prevalence	Male	10 to 54 years	Rate	1998	9272.58	10878.3	7862.51
1	Prevalence	Female	10 to 54 years	Rate	1998	10135.6	11903.5	8701.15
1	Prevalence	Male	10 to 54 years	Number	1999	1.89377e+08	2.2211e+08	1.60657e+08
1	Prevalence	Female	10 to 54 years	Number	1999	2.01447e+08	236597611	1.73098e+08
1	Prevalence	Male	10 to 54 years	Rate	1999	9319.25	10930.1	7905.95
1	Prevalence	Female	10 to 54 years	Rate	1999	10198.3	11977.8	8763.07
1	Prevalence	Male	10 to 54 years	Number	2000	1.93328e+08	2.26694e+08	1.64055e+08
1	Prevalence	Female	10 to 54 years	Number	2000	205973963	241898422	1.77102e+08
1	Prevalence	Male	10 to 54 years	Rate	2000	9361.66	10977.4	7944.18
1	Prevalence	Female	10 to 54 years	Rate	2000	10255.4	12044.1	8817.91
1	Prevalence	Male	10 to 54 years	Number	2001	197025793	2.31054e+08	1.67901e+08
1	Prevalence	Female	10 to 54 years	Number	2001	2.09947e+08	2.46387e+08	1.80428e+08
1	Prevalence	Male	10 to 54 years	Rate	2001	9397.28	11020.3	8008.15
1	Prevalence	Female	10 to 54 years	Rate	2001	10290.9	12077	8843.98
1	Prevalence	Male	10 to 54 years	Number	2002	200292600	2.34683e+08	1.71331e+08
1	Prevalence	Female	10 to 54 years	Number	2002	2.1308e+08	2.49906e+08	1.82982e+08
1	Prevalence	Male	10 to 54 years	Rate	2002	9423.28	11041.2	8060.72
1	Prevalence	Female	10 to 54 years	Rate	2002	10297.5	12077.2	8842.99
1	Prevalence	Male	10 to 54 years	Number	2003	2.03525e+08	2.38374e+08	1.74499e+08
1	Prevalence	Female	10 to 54 years	Number	2003	2.16026e+08	2.53171e+08	1.85362e+08
1	Prevalence	Male	10 to 54 years	Rate	2003	9449.46	11067.4	8101.77
1	Prevalence	Female	10 to 54 years	Rate	2003	10296.7	12067.2	8835.09
1	Prevalence	Male	10 to 54 years	Number	2004	2.06746e+08	242295809	177366419
1	Prevalence	Female	10 to 54 years	Number	2004	2.18978e+08	2.56277e+08	187753635
1	Prevalence	Male	10 to 54 years	Rate	2004	9482.78	11113.3	8135.23
1	Prevalence	Female	10 to 54 years	Rate	2004	10304.9	12060.2	8835.54
1	Prevalence	Male	10 to 54 years	Number	2005	2.10307e+08	2.46581e+08	1.80243e+08
1	Prevalence	Female	10 to 54 years	Number	2005	2.22519e+08	2.60317e+08	190683234
1	Prevalence	Male	10 to 54 years	Rate	2005	9525.91	11169	8164.18
1	Prevalence	Female	10 to 54 years	Rate	2005	10336	12091.7	8857.22
1	Prevalence	Male	10 to 54 years	Number	2006	213542192	2.50402e+08	1.83246e+08
1	Prevalence	Female	10 to 54 years	Number	2006	2.25972e+08	2.64371e+08	1.93578e+08
1	Prevalence	Male	10 to 54 years	Rate	2006	9561.99	11212.5	8205.38
1	Prevalence	Female	10 to 54 years	Rate	2006	10372.7	12135.3	8885.73
1	Prevalence	Male	10 to 54 years	Number	2007	2.16524e+08	2.53888e+08	1.85987e+08
1	Prevalence	Female	10 to 54 years	Number	2007	2.29245e+08	2.68195e+08	1.96322e+08
1	Prevalence	Male	10 to 54 years	Rate	2007	9587.38	11241.8	8235.22
1	Prevalence	Female	10 to 54 years	Rate	2007	10402.7	12170.2	8908.77
1	Prevalence	Male	10 to 54 years	Number	2008	2.19504e+08	2.57347e+08	1.88641e+08
1	Prevalence	Female	10 to 54 years	Number	2008	2.32535e+08	2.7211e+08	1.99084e+08
1	Prevalence	Male	10 to 54 years	Rate	2008	9613.04	11270.4	8261.43
1	Prevalence	Female	10 to 54 years	Rate	2008	10435.9	12212	8934.68
1	Prevalence	Male	10 to 54 years	Number	2009	2.22649e+08	2.60997e+08	1.91412e+08
1	Prevalence	Female	10 to 54 years	Number	2009	2.36012e+08	2.76226e+08	2.02001e+08
1	Prevalence	Male	10 to 54 years	Rate	2009	9648.74	11310.6	8295.09
1	Prevalence	Female	10 to 54 years	Rate	2009	10480.4	12266.1	8970.06
1	Prevalence	Male	10 to 54 years	Number	2010	2.26067e+08	2.64997e+08	1.94395e+08
1	Prevalence	Female	10 to 54 years	Number	2010	2.39801e+08	2.80696e+08	2.05189e+08
1	Prevalence	Male	10 to 54 years	Rate	2010	9704.99	11376.3	8345.31
1	Prevalence	Female	10 to 54 years	Rate	2010	10545.1	12343.4	9023.05
1	Prevalence	Male	10 to 54 years	Number	2011	2.29804e+08	269463665	1.97448e+08
1	Prevalence	Female	10 to 54 years	Number	2011	2.43849e+08	2.85198e+08	2.08694e+08
1	Prevalence	Male	10 to 54 years	Rate	2011	9778.11	11465.6	8401.37
1	Prevalence	Female	10 to 54 years	Rate	2011	10624	12425.5	9092.36
1	Prevalence	Male	10 to 54 years	Number	2012	2.33686e+08	2.7414e+08	2.00592e+08
1	Prevalence	Female	10 to 54 years	Number	2012	2.47959e+08	2.89823e+08	2.1224e+08
1	Prevalence	Male	10 to 54 years	Rate	2012	9853.35	11559.1	8457.95
1	Prevalence	Female	10 to 54 years	Rate	2012	10702.8	12509.9	9161.06
1	Prevalence	Male	10 to 54 years	Number	2013	2.37659e+08	2.78944e+08	2.03793e+08
1	Prevalence	Female	10 to 54 years	Number	2013	2.52098e+08	2.94685e+08	2.15797e+08
1	Prevalence	Male	10 to 54 years	Rate	2013	9927.71	11652.3	8513.04
1	Prevalence	Female	10 to 54 years	Rate	2013	10779.9	12601	9227.68
1	Prevalence	Male	10 to 54 years	Number	2014	2.41647e+08	283761285	2.06997e+08
1	Prevalence	Female	10 to 54 years	Number	2014	2.56213e+08	2.99558e+08	2.19332e+08
1	Prevalence	Male	10 to 54 years	Rate	2014	9999.84	11742.6	8565.93
1	Prevalence	Female	10 to 54 years	Rate	2014	10855.3	12691.7	9292.7
1	Prevalence	Male	10 to 54 years	Number	2015	2.4557e+08	2.88477e+08	2.10091e+08
1	Prevalence	Female	10 to 54 years	Number	2015	260251282	3.04381e+08	222815748
1	Prevalence	Male	10 to 54 years	Rate	2015	10067.7	11826.8	8613.19
1	Prevalence	Female	10 to 54 years	Rate	2015	10928.4	12781.4	9356.39
1	Prevalence	Male	10 to 54 years	Number	2016	2.49739e+08	2.92981e+08	2.13685e+08
1	Prevalence	Female	10 to 54 years	Number	2016	2.6478e+08	3.10127e+08	2.2684e+08
1	Prevalence	Male	10 to 54 years	Rate	2016	10145.1	11901.7	8680.46
1	Prevalence	Female	10 to 54 years	Rate	2016	11023.2	12911.1	9443.73
1	Prevalence	Male	10 to 54 years	Number	2017	2.54218e+08	2.98681e+08	2.17443e+08
1	Prevalence	Female	10 to 54 years	Number	2017	2.69895e+08	3.16666e+08	2.31356e+08
1	Prevalence	Male	10 to 54 years	Rate	2017	10235	12025.1	8754.41
1	Prevalence	Female	10 to 54 years	Rate	2017	11143.3	13074.4	9552.15
1	Prevalence	Male	10 to 54 years	Number	2018	2.58515e+08	3.04601e+08	2.20984e+08
1	Prevalence	Female	10 to 54 years	Number	2018	2.74796e+08	3.22976e+08	2.35643e+08
1	Prevalence	Male	10 to 54 years	Rate	2018	10319.1	12158.7	8820.96
1	Prevalence	Female	10 to 54 years	Rate	2018	11257.1	13230.8	9653.2
1	Prevalence	Male	10 to 54 years	Number	2019	2.62213e+08	3.09541e+08	223626381
1	Prevalence	Female	10 to 54 years	Number	2019	2.78773e+08	3.28216e+08	2.38935e+08
1	Prevalence	Male	10 to 54 years	Rate	2019	10379.7	12253.2	8852.28
1	Prevalence	Female	10 to 54 years	Rate	2019	11333.9	13344.1	9714.25
1	Prevalence	Male	10 to 54 years	Number	2020	2.65408e+08	3.13512e+08	2.26352e+08
1	Prevalence	Female	10 to 54 years	Number	2020	2.8201e+08	3.32086e+08	2.41694e+08
1	Prevalence	Male	10 to 54 years	Rate	2020	10423.6	12312.8	8889.73
1	Prevalence	Female	10 to 54 years	Rate	2020	11383.2	13404.5	9755.87
1	Prevalence	Male	10 to 54 years	Number	2021	2.68515e+08	3.17093e+08	2.29024e+08
1	Prevalence	Female	10 to 54 years	Number	2021	2.85209e+08	3.35917e+08	2.44445e+08
1	Prevalence	Male	10 to 54 years	Rate	2021	10466.7	12360.3	8927.36
1	Prevalence	Female	10 to 54 years	Rate	2021	11432.5	13465.1	9798.48
1	Prevalence	Male	15-39 years	Number	1990	9.99532e+07	1.2052e+08	8.24272e+07
1	Prevalence	Female	15-39 years	Number	1990	1.05956e+08	1.28041e+08	8.68879e+07
1	Prevalence	Male	15-39 years	Rate	1990	9017.29	10872.7	7436.18
1	Prevalence	Female	15-39 years	Rate	1990	9780.57	11819.1	8020.4
1	Prevalence	Male	15-39 years	Number	1991	1.01597e+08	1.22628e+08	8.38284e+07
1	Prevalence	Female	15-39 years	Number	1991	1.07822e+08	1.30116e+08	8.84101e+07
1	Prevalence	Male	15-39 years	Rate	1991	9036.12	10906.7	7455.8
1	Prevalence	Female	15-39 years	Rate	1991	9816.08	11845.6	8048.79
1	Prevalence	Male	15-39 years	Number	1992	1.03285e+08	1.24795e+08	8.52582e+07
1	Prevalence	Female	15-39 years	Number	1992	1.09714e+08	1.3232e+08	8.99972e+07
1	Prevalence	Male	15-39 years	Rate	1992	9065.38	10953.3	7483.16
1	Prevalence	Female	15-39 years	Rate	1992	9858.89	11890.3	8087.17
1	Prevalence	Male	15-39 years	Number	1993	1.04975e+08	1.26961e+08	8.6674e+07
1	Prevalence	Female	15-39 years	Number	1993	1.11602e+08	1.34568e+08	9.15958e+07
1	Prevalence	Male	15-39 years	Rate	1993	9102.47	11008.9	7515.59
1	Prevalence	Female	15-39 years	Rate	1993	9905.94	11944.4	8130.13
1	Prevalence	Male	15-39 years	Number	1994	1.0662e+08	1.29067e+08	8.80241e+07
1	Prevalence	Female	15-39 years	Number	1994	1.13458e+08	1.36788e+08	9.31694e+07
1	Prevalence	Male	15-39 years	Rate	1994	9143.81	11068.8	7548.99
1	Prevalence	Female	15-39 years	Rate	1994	9953.02	11999.6	8173.22
1	Prevalence	Male	15-39 years	Number	1995	1.0827e+08	1.31192e+08	8.93536e+07
1	Prevalence	Female	15-39 years	Number	1995	1.153e+08	1.39005e+08	9.47327e+07
1	Prevalence	Male	15-39 years	Rate	1995	9186.03	11130.7	7581.05
1	Prevalence	Female	15-39 years	Rate	1995	9997.46	12052.9	8214.08
1	Prevalence	Male	15-39 years	Number	1996	1.10077e+08	1.33166e+08	9.08258e+07
1	Prevalence	Female	15-39 years	Number	1996	1.17317e+08	1.41415e+08	9.62481e+07
1	Prevalence	Male	15-39 years	Rate	1996	9235.03	11172.1	7619.92
1	Prevalence	Female	15-39 years	Rate	1996	10049.1	12113.3	8244.4
1	Prevalence	Male	15-39 years	Number	1997	1.12051e+08	135344265	9.24101e+07
1	Prevalence	Female	15-39 years	Number	1997	1.19549e+08	1.44012e+08	9.81142e+07
1	Prevalence	Male	15-39 years	Rate	1997	9289.87	11221.1	7661.52
1	Prevalence	Female	15-39 years	Rate	1997	10109.3	12177.9	8296.68
1	Prevalence	Male	15-39 years	Number	1998	1.14118e+08	1.37711e+08	9.40844e+07
1	Prevalence	Female	15-39 years	Number	1998	1.219e+08	1.46768e+08	1.00188e+08
1	Prevalence	Male	15-39 years	Rate	1998	9339.29	11270.2	7699.8
1	Prevalence	Female	15-39 years	Rate	1998	10165.9	12239.8	8355.18
1	Prevalence	Male	15-39 years	Number	1999	1.16175e+08	1.40198e+08	9.57404e+07
1	Prevalence	Female	15-39 years	Number	1999	1.24243e+08	1.49665e+08	1.02251e+08
1	Prevalence	Male	15-39 years	Rate	1999	9376.56	11315.5	7727.26
1	Prevalence	Female	15-39 years	Rate	1999	10210.4	12299.6	8403.09
1	Prevalence	Male	15-39 years	Number	2000	118091200	1.4256e+08	9.72557e+07
1	Prevalence	Female	15-39 years	Number	2000	1.26415e+08	1.52403e+08	1.04154e+08
1	Prevalence	Male	15-39 years	Rate	2000	9395.54	11342.3	7737.83
1	Prevalence	Female	15-39 years	Rate	2000	10234.9	12338.9	8432.54
1	Prevalence	Male	15-39 years	Number	2001	1.19794e+08	1.44462e+08	9.86663e+07
1	Prevalence	Female	15-39 years	Number	2001	1.28191e+08	1.54412e+08	1.05582e+08
1	Prevalence	Male	15-39 years	Rate	2001	9394.24	11328.7	7737.42
1	Prevalence	Female	15-39 years	Rate	2001	10226.4	12318.2	8422.76
1	Prevalence	Male	15-39 years	Number	2002	1.21324e+08	1.46416e+08	9.98989e+07
1	Prevalence	Female	15-39 years	Number	2002	1.2956e+08	1.56136e+08	1.06801e+08
1	Prevalence	Male	15-39 years	Rate	2002	9382.99	11323.6	7726.01
1	Prevalence	Female	15-39 years	Rate	2002	10191.7	12282.3	8401.39
1	Prevalence	Male	15-39 years	Number	2003	1.22754e+08	1.48066e+08	1.01032e+08
1	Prevalence	Female	15-39 years	Number	2003	1.30709e+08	1.57513e+08	1.07836e+08
1	Prevalence	Male	15-39 years	Rate	2003	9372.59	11305.3	7714.03
1	Prevalence	Female	15-39 years	Rate	2003	10151.4	12233.1	8374.94
1	Prevalence	Male	15-39 years	Number	2004	124218883	1.49718e+08	102090737
1	Prevalence	Female	15-39 years	Number	2004	131909769	1.5886e+08	1.08915e+08
1	Prevalence	Male	15-39 years	Rate	2004	9370.64	11294.2	7701.37
1	Prevalence	Female	15-39 years	Rate	2004	10123	12191.2	8358.33
1	Prevalence	Male	15-39 years	Number	2005	1.25844e+08	151537474	1.03198e+08
1	Prevalence	Female	15-39 years	Number	2005	1.33428e+08	1.60644e+08	1.10253e+08
1	Prevalence	Male	15-39 years	Rate	2005	9385.82	11302.1	7696.81
1	Prevalence	Female	15-39 years	Rate	2005	10125.5	12190.8	8366.87
1	Prevalence	Male	15-39 years	Number	2006	1.27511e+08	1.53548e+08	1.04702e+08
1	Prevalence	Female	15-39 years	Number	2006	1.35132e+08	1.62691e+08	1.11644e+08
1	Prevalence	Male	15-39 years	Rate	2006	9408.17	11329.3	7725.23
1	Prevalence	Female	15-39 years	Rate	2006	10148.7	12218.4	8384.67
1	Prevalence	Male	15-39 years	Number	2007	1.29009e+08	1.55347e+08	1.06067e+08
1	Prevalence	Female	15-39 years	Number	2007	1.36725e+08	1.64557e+08	1.12941e+08
1	Prevalence	Male	15-39 years	Rate	2007	9425.29	11349.5	7749.16
1	Prevalence	Female	15-39 years	Rate	2007	10172.3	12243	8402.77
1	Prevalence	Male	15-39 years	Number	2008	1.3051e+08	1.57099e+08	1.07421e+08
1	Prevalence	Female	15-39 years	Number	2008	1.38332e+08	1.66385e+08	1.14252e+08
1	Prevalence	Male	15-39 years	Rate	2008	9444.63	11368.8	7773.7
1	Prevalence	Female	15-39 years	Rate	2008	10201	12269.8	8425.28
1	Prevalence	Male	15-39 years	Number	2009	1.32106e+08	1.58994e+08	1.08835e+08
1	Prevalence	Female	15-39 years	Number	2009	1.40043e+08	1.68344e+08	115670888
1	Prevalence	Male	15-39 years	Rate	2009	9474.83	11403.3	7805.8
1	Prevalence	Female	15-39 years	Rate	2009	10240.9	12310.5	8458.64
1	Prevalence	Male	15-39 years	Number	2010	1.33817e+08	1.61067e+08	1.10302e+08
1	Prevalence	Female	15-39 years	Number	2010	1.41896e+08	1.70502e+08	1.17226e+08
1	Prevalence	Male	15-39 years	Rate	2010	9527.6	11467.7	7853.34
1	Prevalence	Female	15-39 years	Rate	2010	10300.8	12377.4	8509.96
1	Prevalence	Male	15-39 years	Number	2011	1.35664e+08	1.63416e+08	1.11665e+08
1	Prevalence	Female	15-39 years	Number	2011	1.43815e+08	1.7273e+08	1.18743e+08
1	Prevalence	Male	15-39 years	Rate	2011	9599.33	11563	7901.16
1	Prevalence	Female	15-39 years	Rate	2011	10374.9	12460.9	8566.22
1	Prevalence	Male	15-39 years	Number	2012	1.3757e+08	1.65844e+08	1.13087e+08
1	Prevalence	Female	15-39 years	Number	2012	1.45717e+08	1.75076e+08	1.20214e+08
1	Prevalence	Male	15-39 years	Rate	2012	9675.29	11663.7	7953.39
1	Prevalence	Female	15-39 years	Rate	2012	10450.8	12556.4	8621.69
1	Prevalence	Male	15-39 years	Number	2013	1.39531e+08	1.68336e+08	1.14589e+08
1	Prevalence	Female	15-39 years	Number	2013	1.47623e+08	1.77724e+08	1.21662e+08
1	Prevalence	Male	15-39 years	Rate	2013	9753.58	11767.1	8010.06
1	Prevalence	Female	15-39 years	Rate	2013	10529.3	12676.2	8677.52
1	Prevalence	Male	15-39 years	Number	2014	1.41524e+08	1.70859e+08	1.16099e+08
1	Prevalence	Female	15-39 years	Number	2014	1.49544e+08	1.80292e+08	123109496
1	Prevalence	Male	15-39 years	Rate	2014	9831.47	11869.3	8065.26
1	Prevalence	Female	15-39 years	Rate	2014	10609.4	12790.9	8734.04
1	Prevalence	Male	15-39 years	Number	2015	1.43528e+08	1.7338e+08	1.1762e+08
1	Prevalence	Female	15-39 years	Number	2015	151493518	1.82715e+08	1.24586e+08
1	Prevalence	Male	15-39 years	Rate	2015	9905.22	11965.4	8117.2
1	Prevalence	Female	15-39 years	Rate	2015	10689.5	12892.6	8790.95
1	Prevalence	Male	15-39 years	Number	2016	1.45656e+08	1.76335e+08	1.19198e+08
1	Prevalence	Female	15-39 years	Number	2016	1.53698e+08	1.85426e+08	1.26436e+08
1	Prevalence	Male	15-39 years	Rate	2016	9984.17	12087.1	8170.58
1	Prevalence	Female	15-39 years	Rate	2016	10785.4	13011.9	8872.41
1	Prevalence	Male	15-39 years	Number	2017	1.47932e+08	1.79095e+08	1.21188e+08
1	Prevalence	Female	15-39 years	Number	2017	156173294	1.88833e+08	1.28607e+08
1	Prevalence	Male	15-39 years	Rate	2017	10070.4	12191.8	8249.83
1	Prevalence	Female	15-39 years	Rate	2017	10898.1	13177.2	8974.46
1	Prevalence	Male	15-39 years	Number	2018	150111664	1.82088e+08	1.23238e+08
1	Prevalence	Female	15-39 years	Number	2018	1.58539e+08	1.92318e+08	130495350
1	Prevalence	Male	15-39 years	Rate	2018	10148.3	12310.1	8331.52
1	Prevalence	Female	15-39 years	Rate	2018	11002	13346.1	9055.87
1	Prevalence	Male	15-39 years	Number	2019	151952960	1.84554e+08	1.2487e+08
1	Prevalence	Female	15-39 years	Number	2019	1.6041e+08	1.9468e+08	1.31912e+08
1	Prevalence	Male	15-39 years	Rate	2019	10202.6	12391.5	8384.2
1	Prevalence	Female	15-39 years	Rate	2019	11071.1	13436.3	9104.26
1	Prevalence	Male	15-39 years	Number	2020	1.53486e+08	1.86561e+08	1.26074e+08
1	Prevalence	Female	15-39 years	Number	2020	1.61847e+08	1.96514e+08	1.33088e+08
1	Prevalence	Male	15-39 years	Rate	2020	10236.4	12442.3	8408.21
1	Prevalence	Female	15-39 years	Rate	2020	11110	13489.7	9135.82
1	Prevalence	Male	15-39 years	Number	2021	1.54919e+08	1.88355e+08	1.27221e+08
1	Prevalence	Female	15-39 years	Number	2021	1.63207e+08	1.98151e+08	134199588
1	Prevalence	Male	15-39 years	Rate	2021	10261.6	12476.3	8426.87
1	Prevalence	Female	15-39 years	Rate	2021	11139.5	13524.5	9159.61
1	Prevalence	Male	55+ years	Number	1990	5.53006e+07	6.54311e+07	4.71384e+07
1	Prevalence	Female	55+ years	Number	1990	6.96578e+07	8.15568e+07	5.99851e+07
1	Prevalence	Male	55+ years	Rate	1990	17753.9	21006.3	15133.5
1	Prevalence	Female	55+ years	Rate	1990	19352.5	22658.3	16665.2
1	Prevalence	Male	55+ years	Number	1991	5.64794e+07	6.67717e+07	4.81817e+07
1	Prevalence	Female	55+ years	Number	1991	7.09508e+07	8.29936e+07	6.10851e+07
1	Prevalence	Male	55+ years	Rate	1991	17704.3	20930.5	15103.3
1	Prevalence	Female	55+ years	Rate	1991	19300.8	22576.9	16617.1
1	Prevalence	Male	55+ years	Number	1992	5.76887e+07	6.81431e+07	4.92591e+07
1	Prevalence	Female	55+ years	Number	1992	7.23087e+07	8.45013e+07	6.22743e+07
1	Prevalence	Male	55+ years	Rate	1992	17669	20871	15087.2
1	Prevalence	Female	55+ years	Rate	1992	19263.2	22511.4	16590.1
1	Prevalence	Male	55+ years	Number	1993	5.89015e+07	6.95219e+07	5.03382e+07
1	Prevalence	Female	55+ years	Number	1993	7.37012e+07	8.60674e+07	63552026
1	Prevalence	Male	55+ years	Rate	1993	17648.5	20830.6	15082.7
1	Prevalence	Female	55+ years	Rate	1993	19241.2	22469.6	16591.5
1	Prevalence	Male	55+ years	Number	1994	6.00929e+07	7.08908e+07	5.13495e+07
1	Prevalence	Female	55+ years	Number	1994	7.50913e+07	8.76747e+07	6.47977e+07
1	Prevalence	Male	55+ years	Rate	1994	17637.3	20806.5	15071.1
1	Prevalence	Female	55+ years	Rate	1994	19232.9	22455.9	16596.5
1	Prevalence	Male	55+ years	Number	1995	6.12942e+07	7.22597e+07	5.24183e+07
1	Prevalence	Female	55+ years	Number	1995	7.65068e+07	8.92958e+07	6.60144e+07
1	Prevalence	Male	55+ years	Rate	1995	17636.7	20792	15082.8
1	Prevalence	Female	55+ years	Rate	1995	19228.7	22442.9	16591.6
1	Prevalence	Male	55+ years	Number	1996	6.24991e+07	7.36391e+07	5.34684e+07
1	Prevalence	Female	55+ years	Number	1996	7.79521e+07	9.09578e+07	6.72326e+07
1	Prevalence	Male	55+ years	Rate	1996	17640.1	20784.4	15091.3
1	Prevalence	Female	55+ years	Rate	1996	19234.6	22443.8	16589.6
1	Prevalence	Male	55+ years	Number	1997	6.36731e+07	7.50116e+07	5.45041e+07
1	Prevalence	Female	55+ years	Number	1997	7.94191e+07	9.25481e+07	6.85394e+07
1	Prevalence	Male	55+ years	Rate	1997	17643.5	20785.4	15102.9
1	Prevalence	Female	55+ years	Rate	1997	19250.2	22432.4	16613.1
1	Prevalence	Male	55+ years	Number	1998	6.48292e+07	7.62867e+07	5.55172e+07
1	Prevalence	Female	55+ years	Number	1998	8.08468e+07	9.40626e+07	6.98311e+07
1	Prevalence	Male	55+ years	Rate	1998	17643.5	20761.7	15109.2
1	Prevalence	Female	55+ years	Rate	1998	19264.2	22413.3	16639.4
1	Prevalence	Male	55+ years	Number	1999	6.59944e+07	7.75955e+07	5.65394e+07
1	Prevalence	Female	55+ years	Number	1999	8.22511e+07	9.56117e+07	7.11245e+07
1	Prevalence	Male	55+ years	Rate	1999	17646.3	20748.3	15118.1
1	Prevalence	Female	55+ years	Rate	1999	19269.6	22399.7	16662.9
1	Prevalence	Male	55+ years	Number	2000	6.71848e+07	7.89429e+07	5.76779e+07
1	Prevalence	Female	55+ years	Number	2000	8.3644e+07	9.71137e+07	7.24143e+07
1	Prevalence	Male	55+ years	Rate	2000	17650.6	20739.7	15153
1	Prevalence	Female	55+ years	Rate	2000	19268.2	22371.1	16681.3
1	Prevalence	Male	55+ years	Number	2001	6.84998e+07	8.06405e+07	5.8913e+07
1	Prevalence	Female	55+ years	Number	2001	8.51246e+07	9.88195e+07	7.37305e+07
1	Prevalence	Male	55+ years	Rate	2001	17637.1	20763.1	15168.8
1	Prevalence	Female	55+ years	Rate	2001	19234.6	22329.1	16660
1	Prevalence	Male	55+ years	Number	2002	7.0165e+07	8.26787e+07	6.03874e+07
1	Prevalence	Female	55+ years	Number	2002	8.6892e+07	101022188	7.53067e+07
1	Prevalence	Male	55+ years	Rate	2002	17610	20750.6	15156
1	Prevalence	Female	55+ years	Rate	2002	19166.6	22283.4	16611.1
1	Prevalence	Male	55+ years	Number	2003	7.18759e+07	8.46535e+07	6.18558e+07
1	Prevalence	Female	55+ years	Number	2003	8.86321e+07	1.03106e+08	7.68324e+07
1	Prevalence	Male	55+ years	Rate	2003	17581	20706.5	15130.1
1	Prevalence	Female	55+ years	Rate	2003	19086.3	22203.2	16545.3
1	Prevalence	Male	55+ years	Number	2004	7.3752e+07	8.66149e+07	6.34277e+07
1	Prevalence	Female	55+ years	Number	2004	90582392	1.05343e+08	7.8481e+07
1	Prevalence	Male	55+ years	Rate	2004	17514.4	20569	15062.6
1	Prevalence	Female	55+ years	Rate	2004	18977	22069.4	16441.8
1	Prevalence	Male	55+ years	Number	2005	7.55614e+07	8.85013e+07	6.49502e+07
1	Prevalence	Female	55+ years	Number	2005	9.25608e+07	1.07591e+08	8.024e+07
1	Prevalence	Male	55+ years	Rate	2005	17479.5	20472.8	15024.8
1	Prevalence	Female	55+ years	Rate	2005	18907.2	21977.4	16390.5
1	Prevalence	Male	55+ years	Number	2006	7.76779e+07	9.09244e+07	6.68229e+07
1	Prevalence	Female	55+ years	Number	2006	9.4929e+07	1.10228e+08	8.22346e+07
1	Prevalence	Male	55+ years	Rate	2006	17423.2	20394.3	14988.4
1	Prevalence	Female	55+ years	Rate	2006	18825.9	21860.1	16308.4
1	Prevalence	Male	55+ years	Number	2007	79778531	9.34609e+07	6.86667e+07
1	Prevalence	Female	55+ years	Number	2007	9.73227e+07	1.13044e+08	8.42987e+07
1	Prevalence	Male	55+ years	Rate	2007	17343.1	20317.5	14927.5
1	Prevalence	Female	55+ years	Rate	2007	18729.7	21755.2	16223.3
1	Prevalence	Male	55+ years	Number	2008	8.19216e+07	9.60814e+07	7.05891e+07
1	Prevalence	Female	55+ years	Number	2008	9.98221e+07	116102278	8.64897e+07
1	Prevalence	Male	55+ years	Rate	2008	17250.4	20232.1	14864.1
1	Prevalence	Female	55+ years	Rate	2008	18630.1	21668.5	16141.8
1	Prevalence	Male	55+ years	Number	2009	8.42129e+07	9.88728e+07	7.256e+07
1	Prevalence	Female	55+ years	Number	2009	1.02553e+08	1.19359e+08	8.89079e+07
1	Prevalence	Male	55+ years	Rate	2009	17166.1	20154.3	14790.7
1	Prevalence	Female	55+ years	Rate	2009	18548.8	21588.5	16080.9
1	Prevalence	Male	55+ years	Number	2010	8.67495e+07	1.0188e+08	7.46734e+07
1	Prevalence	Female	55+ years	Number	2010	1.05631e+08	1.23021e+08	9.15139e+07
1	Prevalence	Male	55+ years	Rate	2010	17113.8	20098.8	14731.5
1	Prevalence	Female	55+ years	Rate	2010	18507.9	21554.9	16034.5
1	Prevalence	Male	55+ years	Number	2011	8.94931e+07	1.05022e+08	7.70456e+07
1	Prevalence	Female	55+ years	Number	2011	1.08987e+08	1.26967e+08	9.44065e+07
1	Prevalence	Male	55+ years	Rate	2011	17106.3	20074.7	14727
1	Prevalence	Female	55+ years	Rate	2011	18516.7	21571.6	16039.5
1	Prevalence	Male	55+ years	Number	2012	9.23998e+07	1.08405e+08	7.96108e+07
1	Prevalence	Female	55+ years	Number	2012	1.12514e+08	1.31078e+08	9.74009e+07
1	Prevalence	Male	55+ years	Rate	2012	17134.8	20102.9	14763.2
1	Prevalence	Female	55+ years	Rate	2012	18559.5	21621.6	16066.5
1	Prevalence	Male	55+ years	Number	2013	95415504	1.11925e+08	8.2184e+07
1	Prevalence	Female	55+ years	Number	2013	1.16151e+08	1.3543e+08	1.00489e+08
1	Prevalence	Male	55+ years	Rate	2013	17190.1	20164.5	14806.3
1	Prevalence	Female	55+ years	Rate	2013	18624.6	21716	16113.3
1	Prevalence	Male	55+ years	Number	2014	9.85019e+07	1.15619e+08	8.47172e+07
1	Prevalence	Female	55+ years	Number	2014	1.19889e+08	1.39825e+08	1.03656e+08
1	Prevalence	Male	55+ years	Rate	2014	17256.5	20255.3	14841.6
1	Prevalence	Female	55+ years	Rate	2014	18698.9	21808.3	16167.1
1	Prevalence	Male	55+ years	Number	2015	1.01657e+08	1.19458e+08	8.74301e+07
1	Prevalence	Female	55+ years	Number	2015	1.23707e+08	1.44315e+08	1.06961e+08
1	Prevalence	Male	55+ years	Rate	2015	17314.9	20347	14891.8
1	Prevalence	Female	55+ years	Rate	2015	18762.6	21888.2	16222.9
1	Prevalence	Male	55+ years	Number	2016	1.05076e+08	1.23431e+08	9.03277e+07
1	Prevalence	Female	55+ years	Number	2016	1.27874e+08	149340626	1.10584e+08
1	Prevalence	Male	55+ years	Rate	2016	17390.4	20428.3	14949.5
1	Prevalence	Female	55+ years	Rate	2016	18849.4	22013.8	16300.9
1	Prevalence	Male	55+ years	Number	2017	1.08829e+08	1.27985e+08	9.36055e+07
1	Prevalence	Female	55+ years	Number	2017	132481825	1.54556e+08	1.14411e+08
1	Prevalence	Male	55+ years	Rate	2017	17482.5	20560	15037.1
1	Prevalence	Female	55+ years	Rate	2017	18962.1	22121.6	16375.7
1	Prevalence	Male	55+ years	Number	2018	1.12698e+08	1.32584e+08	9.68639e+07
1	Prevalence	Female	55+ years	Number	2018	1.3724e+08	1.6002e+08	1.1834e+08
1	Prevalence	Male	55+ years	Rate	2018	17547.7	20644.1	15082.3
1	Prevalence	Female	55+ years	Rate	2018	19047.7	22209.3	16424.5
1	Prevalence	Male	55+ years	Number	2019	1.16385e+08	1.37154e+08	9.98859e+07
1	Prevalence	Female	55+ years	Number	2019	1.41736e+08	1.64958e+08	1.22321e+08
1	Prevalence	Male	55+ years	Rate	2019	17560.1	20693.7	15070.8
1	Prevalence	Female	55+ years	Rate	2019	19069.8	22194.2	16457.7
1	Prevalence	Male	55+ years	Number	2020	1.19577e+08	1.40978e+08	102580348
1	Prevalence	Female	55+ years	Number	2020	1.45772e+08	1.69711e+08	1.25705e+08
1	Prevalence	Male	55+ years	Rate	2020	17523.4	20659.6	15032.7
1	Prevalence	Female	55+ years	Rate	2020	19039.4	22166.1	16418.4
1	Prevalence	Male	55+ years	Number	2021	1.22247e+08	1.44205e+08	104885337
1	Prevalence	Female	55+ years	Number	2021	1.49458e+08	1.74051e+08	1.28788e+08
1	Prevalence	Male	55+ years	Rate	2021	17475.9	20615	14993.9
1	Prevalence	Female	55+ years	Rate	2021	19003.7	22130.7	16375.5
1	Prevalence	Male	65-74 years	Number	1990	1.74836e+07	2.19176e+07	1.36302e+07
1	Prevalence	Female	65-74 years	Number	1990	2.28221e+07	2.83227e+07	1.77117e+07
1	Prevalence	Male	65-74 years	Rate	1990	18413.6	23083.4	14355.2
1	Prevalence	Female	65-74 years	Rate	1990	20139.3	24993.3	15629.7
1	Prevalence	Male	65-74 years	Number	1991	1.8074e+07	2.26661e+07	1.41006e+07
1	Prevalence	Female	65-74 years	Number	1991	2.34877e+07	2.92e+07	1.82528e+07
1	Prevalence	Male	65-74 years	Rate	1991	18379.4	23049.1	14338.9
1	Prevalence	Female	65-74 years	Rate	1991	20105.8	24995.6	15624.7
1	Prevalence	Male	65-74 years	Number	1992	1.87371e+07	2.35095e+07	1.46159e+07
1	Prevalence	Female	65-74 years	Number	1992	2.42288e+07	3.02077e+07	1.88439e+07
1	Prevalence	Male	65-74 years	Rate	1992	18357.3	23033	14319.6
1	Prevalence	Female	65-74 years	Rate	1992	20086.5	25043.3	15622.2
1	Prevalence	Male	65-74 years	Number	1993	1.94396e+07	2.44061e+07	1.5159e+07
1	Prevalence	Female	65-74 years	Number	1993	2.50016e+07	3.12001e+07	1.94605e+07
1	Prevalence	Male	65-74 years	Rate	1993	18341.9	23027.9	14303
1	Prevalence	Female	65-74 years	Rate	1993	20074	25050.8	15625
1	Prevalence	Male	65-74 years	Number	1994	2.01245e+07	2.5266e+07	1.56858e+07
1	Prevalence	Female	65-74 years	Number	1994	2.57222e+07	3.2102e+07	2.00713e+07
1	Prevalence	Male	65-74 years	Rate	1994	18324	23005.5	14282.4
1	Prevalence	Female	65-74 years	Rate	1994	20060	25035.5	15653
1	Prevalence	Male	65-74 years	Number	1995	2.0753e+07	2.60419e+07	1.61564e+07
1	Prevalence	Female	65-74 years	Number	1995	2.63664e+07	3.29159e+07	2.06262e+07
1	Prevalence	Male	65-74 years	Rate	1995	18316.2	22984.1	14259.3
1	Prevalence	Female	65-74 years	Rate	1995	20066.1	25050.5	15697.5
1	Prevalence	Male	65-74 years	Number	1996	2.13467e+07	2.67793e+07	1.66359e+07
1	Prevalence	Female	65-74 years	Number	1996	2.69746e+07	3.3646e+07	2.11017e+07
1	Prevalence	Male	65-74 years	Rate	1996	18317.9	22979.7	14275.5
1	Prevalence	Female	65-74 years	Rate	1996	20085.4	25053	15712.4
1	Prevalence	Male	65-74 years	Number	1997	2.18724e+07	2.73792e+07	1.70642e+07
1	Prevalence	Female	65-74 years	Number	1997	2.75039e+07	3.42637e+07	2.15046e+07
1	Prevalence	Male	65-74 years	Rate	1997	18310.1	22920.1	14285
1	Prevalence	Female	65-74 years	Rate	1997	20095.8	25034.9	15712.4
1	Prevalence	Male	65-74 years	Number	1998	2.23616e+07	2.79336e+07	1.74643e+07
1	Prevalence	Female	65-74 years	Number	1998	2.80063e+07	3.48261e+07	2.18918e+07
1	Prevalence	Male	65-74 years	Rate	1998	18293.7	22852	14287.3
1	Prevalence	Female	65-74 years	Rate	1998	20101	24995.8	15712.5
1	Prevalence	Male	65-74 years	Number	1999	2.28163e+07	2.84466e+07	1.78377e+07
1	Prevalence	Female	65-74 years	Number	1999	2.84577e+07	3.53265e+07	2.22583e+07
1	Prevalence	Male	65-74 years	Rate	1999	18262.3	22768.8	14277.4
1	Prevalence	Female	65-74 years	Rate	1999	20083	24930.3	15707.9
1	Prevalence	Male	65-74 years	Number	2000	2.32629e+07	2.89533e+07	1.82035e+07
1	Prevalence	Female	65-74 years	Number	2000	2.89228e+07	3.58597e+07	2.26245e+07
1	Prevalence	Male	65-74 years	Rate	2000	18238.4	22699.8	14271.7
1	Prevalence	Female	65-74 years	Rate	2000	20067.8	24881	15697.8
1	Prevalence	Male	65-74 years	Number	2001	2.37045e+07	2.95383e+07	1.85674e+07
1	Prevalence	Female	65-74 years	Number	2001	2.94155e+07	3.6429e+07	2.29761e+07
1	Prevalence	Male	65-74 years	Rate	2001	18198.7	22677.5	14254.8
1	Prevalence	Female	65-74 years	Rate	2001	20028.4	24803.8	15644
1	Prevalence	Male	65-74 years	Number	2002	2.41198e+07	3.00954e+07	1.89113e+07
1	Prevalence	Female	65-74 years	Number	2002	2.9881e+07	3.70209e+07	2.33037e+07
1	Prevalence	Male	65-74 years	Rate	2002	18153.3	22650.7	14233.2
1	Prevalence	Female	65-74 years	Rate	2002	19959.6	24728.7	15566.1
1	Prevalence	Male	65-74 years	Number	2003	2.4508e+07	3.05581e+07	1.92214e+07
1	Prevalence	Female	65-74 years	Number	2003	3.03268e+07	3.75619e+07	2.36116e+07
1	Prevalence	Male	65-74 years	Rate	2003	18113.8	22585.5	14206.5
1	Prevalence	Female	65-74 years	Rate	2003	19890.1	24635.3	15485.8
1	Prevalence	Male	65-74 years	Number	2004	2.48874e+07	3.09902e+07	1.94834e+07
1	Prevalence	Female	65-74 years	Number	2004	3.07489e+07	3.80927e+07	2.39039e+07
1	Prevalence	Male	65-74 years	Rate	2004	18080.8	22514.5	14154.8
1	Prevalence	Female	65-74 years	Rate	2004	19833.4	24570.2	15418.3
1	Prevalence	Male	65-74 years	Number	2005	2.52983e+07	3.14604e+07	19773687
1	Prevalence	Female	65-74 years	Number	2005	3.12229e+07	3.87618e+07	2.42387e+07
1	Prevalence	Male	65-74 years	Rate	2005	18064.1	22464.2	14119.3
1	Prevalence	Female	65-74 years	Rate	2005	19789.2	24567.3	15362.5
1	Prevalence	Male	65-74 years	Number	2006	2.57225e+07	3.20366e+07	2.01429e+07
1	Prevalence	Female	65-74 years	Number	2006	3.16747e+07	3.92694e+07	2.463e+07
1	Prevalence	Male	65-74 years	Rate	2006	18037.1	22464.7	14124.6
1	Prevalence	Female	65-74 years	Rate	2006	19736.9	24469.3	15347.3
1	Prevalence	Male	65-74 years	Number	2007	2.61346e+07	3.25836e+07	2.05058e+07
1	Prevalence	Female	65-74 years	Number	2007	3.21042e+07	3.97843e+07	2.50048e+07
1	Prevalence	Male	65-74 years	Rate	2007	17997.1	22438.1	14120.9
1	Prevalence	Female	65-74 years	Rate	2007	19674.3	24380.9	15323.6
1	Prevalence	Male	65-74 years	Number	2008	2.65529e+07	3.31399e+07	2.08725e+07
1	Prevalence	Female	65-74 years	Number	2008	3.24898e+07	4.02464e+07	2.5339e+07
1	Prevalence	Male	65-74 years	Rate	2008	17951.8	22405.1	14111.4
1	Prevalence	Female	65-74 years	Rate	2008	19611.1	24293.1	15294.9
1	Prevalence	Male	65-74 years	Number	2009	2.70035e+07	3.36783e+07	2.12559e+07
1	Prevalence	Female	65-74 years	Number	2009	3.29227e+07	4.07758e+07	2.5702e+07
1	Prevalence	Male	65-74 years	Rate	2009	17935.2	22368.5	14117.8
1	Prevalence	Female	65-74 years	Rate	2009	19571.6	24240.1	15279.1
1	Prevalence	Male	65-74 years	Number	2010	2.74814e+07	3.42181e+07	21664155
1	Prevalence	Female	65-74 years	Number	2010	3.33807e+07	4.14049e+07	2.60864e+07
1	Prevalence	Male	65-74 years	Rate	2010	17944.1	22342.9	14145.7
1	Prevalence	Female	65-74 years	Rate	2010	19564.7	24267.7	15289.4
1	Prevalence	Male	65-74 years	Number	2011	2.80937e+07	3.4948e+07	2.21278e+07
1	Prevalence	Female	65-74 years	Number	2011	3.40098e+07	4.21558e+07	2.65879e+07
1	Prevalence	Male	65-74 years	Rate	2011	17960.7	22342.8	14146.6
1	Prevalence	Female	65-74 years	Rate	2011	19575.4	24264.1	15303.5
1	Prevalence	Male	65-74 years	Number	2012	29069462	3.61822e+07	2.28543e+07
1	Prevalence	Female	65-74 years	Number	2012	3.50542e+07	4.34697e+07	2.74108e+07
1	Prevalence	Male	65-74 years	Rate	2012	17983.4	22383.5	14138.5
1	Prevalence	Female	65-74 years	Rate	2012	19589.7	24292.6	15318.3
1	Prevalence	Male	65-74 years	Number	2013	3.01337e+07	3.74814e+07	2.3645e+07
1	Prevalence	Female	65-74 years	Number	2013	3.61644e+07	4.49087e+07	2.82833e+07
1	Prevalence	Male	65-74 years	Rate	2013	18026.4	22421.9	14144.8
1	Prevalence	Female	65-74 years	Rate	2013	19620.8	24365	15345
1	Prevalence	Male	65-74 years	Number	2014	3.13665e+07	3.89813e+07	2.45589e+07
1	Prevalence	Female	65-74 years	Number	2014	3.75049e+07	4.66113e+07	2.93325e+07
1	Prevalence	Male	65-74 years	Rate	2014	17996.7	22365.7	14090.8
1	Prevalence	Female	65-74 years	Rate	2014	19584.1	24339.2	15316.6
1	Prevalence	Male	65-74 years	Number	2015	3.24674e+07	4.0373e+07	2.53716e+07
1	Prevalence	Female	65-74 years	Number	2015	3.87559e+07	4.82177e+07	3.03207e+07
1	Prevalence	Male	65-74 years	Rate	2015	18023.4	22411.9	14084.3
1	Prevalence	Female	65-74 years	Rate	2015	19604.1	24390.2	15337.3
1	Prevalence	Male	65-74 years	Number	2016	3.38879e+07	4.22708e+07	2.64447e+07
1	Prevalence	Female	65-74 years	Number	2016	4.04559e+07	5.02231e+07	3.16354e+07
1	Prevalence	Male	65-74 years	Rate	2016	18056.8	22523.6	14090.8
1	Prevalence	Female	65-74 years	Rate	2016	19641.4	24383.4	15359
1	Prevalence	Male	65-74 years	Number	2017	3.541e+07	4.43679e+07	2.76595e+07
1	Prevalence	Female	65-74 years	Number	2017	4.23542e+07	5.25363e+07	3.31011e+07
1	Prevalence	Male	65-74 years	Rate	2017	18113.7	22696.1	14149
1	Prevalence	Female	65-74 years	Rate	2017	19723	24464.4	15414.1
1	Prevalence	Male	65-74 years	Number	2018	3.69544e+07	4.63249e+07	2.88599e+07
1	Prevalence	Female	65-74 years	Number	2018	4.43745e+07	5.50957e+07	3.46223e+07
1	Prevalence	Male	65-74 years	Rate	2018	18143.7	22744.4	14169.5
1	Prevalence	Female	65-74 years	Rate	2018	19790.4	24571.9	15441
1	Prevalence	Male	65-74 years	Number	2019	3.84721e+07	4.82958e+07	3.00473e+07
1	Prevalence	Female	65-74 years	Number	2019	4.6383e+07	5.75728e+07	3.60996e+07
1	Prevalence	Male	65-74 years	Rate	2019	18115.4	22741	14148.3
1	Prevalence	Female	65-74 years	Rate	2019	19801.9	24579	15411.7
1	Prevalence	Male	65-74 years	Number	2020	3.98841e+07	5.00843e+07	3.11418e+07
1	Prevalence	Female	65-74 years	Number	2020	4.83287e+07	5.99892e+07	3.76167e+07
1	Prevalence	Male	65-74 years	Rate	2020	18042.4	22656.6	14087.6
1	Prevalence	Female	65-74 years	Rate	2020	19762.7	24530.9	15382.3
1	Prevalence	Male	65-74 years	Number	2021	4.10501e+07	5.15452e+07	3.20408e+07
1	Prevalence	Female	65-74 years	Number	2021	5.00357e+07	6.2073e+07	3.8961e+07
1	Prevalence	Male	65-74 years	Rate	2021	17986.7	22585.3	14039.1
1	Prevalence	Female	65-74 years	Rate	2021	19741.3	24490.6	15371.9
1	Prevalence	Male	75+ years	Number	1990	8.35043e+06	1.04053e+07	6.74949e+06
1	Prevalence	Female	75+ years	Number	1990	1.36735e+07	1.68839e+07	1.11184e+07
1	Prevalence	Male	75+ years	Rate	1990	18515.6	23072	14965.8
1	Prevalence	Female	75+ years	Rate	1990	18926.2	23370	15389.6
1	Prevalence	Male	75+ years	Number	1991	8.48854e+06	1.05741e+07	6.85968e+06
1	Prevalence	Female	75+ years	Number	1991	1.38714e+07	1.71344e+07	1.12983e+07
1	Prevalence	Male	75+ years	Rate	1991	18428	22955.5	14891.8
1	Prevalence	Female	75+ years	Rate	1991	18836.2	23267.1	15342.2
1	Prevalence	Male	75+ years	Number	1992	8.61598e+06	1.07265e+07	6.97246e+06
1	Prevalence	Female	75+ years	Number	1992	1.40248e+07	1.73381e+07	1.14235e+07
1	Prevalence	Male	75+ years	Rate	1992	18350	22844.8	14849.7
1	Prevalence	Female	75+ years	Rate	1992	18744.4	23172.6	15267.7
1	Prevalence	Male	75+ years	Number	1993	8.74673e+06	1.08808e+07	7.08811e+06
1	Prevalence	Female	75+ years	Number	1993	1.416e+07	1.74854e+07	1.15476e+07
1	Prevalence	Male	75+ years	Rate	1993	18283.7	22744.8	14816.6
1	Prevalence	Female	75+ years	Rate	1993	18652.4	23032.9	15211.2
1	Prevalence	Male	75+ years	Number	1994	8.91366e+06	1.10806e+07	7.22687e+06
1	Prevalence	Female	75+ years	Number	1994	1.43764e+07	17708019	1.17292e+07
1	Prevalence	Male	75+ years	Rate	1994	18243.8	22678.9	14791.4
1	Prevalence	Female	75+ years	Rate	1994	18594	22903	15170.2
1	Prevalence	Male	75+ years	Number	1995	9.14077e+06	1.13577e+07	7.41159e+06
1	Prevalence	Female	75+ years	Number	1995	1.4662e+07	1.80265e+07	1.19634e+07
1	Prevalence	Male	75+ years	Rate	1995	18197.6	22611.2	14755.2
1	Prevalence	Female	75+ years	Rate	1995	18525	22776	15115.5
1	Prevalence	Male	75+ years	Number	1996	9.41084e+06	1.16975e+07	7.61986e+06
1	Prevalence	Female	75+ years	Number	1996	1.50223e+07	1.84682e+07	1.22806e+07
1	Prevalence	Male	75+ years	Rate	1996	18162.5	22575.7	14706
1	Prevalence	Female	75+ years	Rate	1996	18483.3	22723.3	15110
1	Prevalence	Male	75+ years	Number	1997	9.72099e+06	1.20864e+07	7.85854e+06
1	Prevalence	Female	75+ years	Number	1997	1.54509e+07	1.89997e+07	1.26494e+07
1	Prevalence	Male	75+ years	Rate	1997	18147.3	22563.2	14670.5
1	Prevalence	Female	75+ years	Rate	1997	18472	22714.7	15122.8
1	Prevalence	Male	75+ years	Number	1998	1.00558e+07	1.25043e+07	8.12794e+06
1	Prevalence	Female	75+ years	Number	1998	1.59392e+07	1.9569e+07	1.30748e+07
1	Prevalence	Male	75+ years	Rate	1998	18145.8	22564.2	14667
1	Prevalence	Female	75+ years	Rate	1998	18479.3	22687.6	15158.5
1	Prevalence	Male	75+ years	Number	1999	1.04224e+07	1.2949e+07	8.4264e+06
1	Prevalence	Female	75+ years	Number	1999	1.64614e+07	2.01718e+07	1.35107e+07
1	Prevalence	Male	75+ years	Rate	1999	18148.3	22547.7	14672.6
1	Prevalence	Female	75+ years	Rate	1999	18492.1	22660.1	15177.4
1	Prevalence	Male	75+ years	Number	2000	1.08315e+07	1.34503e+07	8.75703e+06
1	Prevalence	Female	75+ years	Number	2000	1.70179e+07	2.08507e+07	1.39608e+07
1	Prevalence	Male	75+ years	Rate	2000	18147.3	22535	14671.7
1	Prevalence	Female	75+ years	Rate	2000	18497.4	22663.4	15174.5
1	Prevalence	Male	75+ years	Number	2001	1.12674e+07	1.40087e+07	9.11287e+06
1	Prevalence	Female	75+ years	Number	2001	1.7579e+07	2.15284e+07	1.44391e+07
1	Prevalence	Male	75+ years	Rate	2001	18144.8	22559.2	14675.2
1	Prevalence	Female	75+ years	Rate	2001	18487.9	22641.5	15185.6
1	Prevalence	Male	75+ years	Number	2002	1.17331e+07	1.45672e+07	9.49313e+06
1	Prevalence	Female	75+ years	Number	2002	1.81356e+07	2.21996e+07	1.49145e+07
1	Prevalence	Male	75+ years	Rate	2002	18137.7	22518.8	14675.1
1	Prevalence	Female	75+ years	Rate	2002	18460.3	22597.1	15181.6
1	Prevalence	Male	75+ years	Number	2003	1.22151e+07	15146448	9.88794e+06
1	Prevalence	Female	75+ years	Number	2003	1.86842e+07	2.2865e+07	15342880
1	Prevalence	Male	75+ years	Rate	2003	18126.3	22476.3	14673
1	Prevalence	Female	75+ years	Rate	2003	18415.3	22535.9	15122.1
1	Prevalence	Male	75+ years	Number	2004	1.26981e+07	1.57306e+07	1.02877e+07
1	Prevalence	Female	75+ years	Number	2004	1.92529e+07	2.35625e+07	1.57758e+07
1	Prevalence	Male	75+ years	Rate	2004	18107.9	22432.4	14670.6
1	Prevalence	Female	75+ years	Rate	2004	18370.2	22482.2	15052.6
1	Prevalence	Male	75+ years	Number	2005	1.31835e+07	1.63202e+07	1.06796e+07
1	Prevalence	Female	75+ years	Number	2005	1.98201e+07	2.42951e+07	1.62365e+07
1	Prevalence	Male	75+ years	Rate	2005	18078.8	22380.2	14645.1
1	Prevalence	Female	75+ years	Rate	2005	18322	22458.8	15009.2
1	Prevalence	Male	75+ years	Number	2006	1.36629e+07	1.6922e+07	1.10646e+07
1	Prevalence	Female	75+ years	Number	2006	2.03891e+07	2.49717e+07	1.66916e+07
1	Prevalence	Male	75+ years	Rate	2006	18021.8	22320.7	14594.6
1	Prevalence	Female	75+ years	Rate	2006	18261.7	22366.1	14950
1	Prevalence	Male	75+ years	Number	2007	1.4102e+07	1.74734e+07	1.14218e+07
1	Prevalence	Female	75+ years	Number	2007	2.09067e+07	2.55902e+07	1.71244e+07
1	Prevalence	Male	75+ years	Rate	2007	17921.9	22206.6	14515.7
1	Prevalence	Female	75+ years	Rate	2007	18170.4	22240.9	14883.1
1	Prevalence	Male	75+ years	Number	2008	14522178	1.80001e+07	1.1775e+07
1	Prevalence	Female	75+ years	Number	2008	2.14282e+07	2.62328e+07	1.75594e+07
1	Prevalence	Male	75+ years	Rate	2008	17813.7	22079.9	14443.9
1	Prevalence	Female	75+ years	Rate	2008	18081.8	22136.2	14817.3
1	Prevalence	Male	75+ years	Number	2009	1.49542e+07	1.85428e+07	1.21238e+07
1	Prevalence	Female	75+ years	Number	2009	2.19713e+07	2.69061e+07	1.79997e+07
1	Prevalence	Male	75+ years	Rate	2009	17714.3	21965.3	14361.5
1	Prevalence	Female	75+ years	Rate	2009	18007.8	22052.4	14752.6
1	Prevalence	Male	75+ years	Number	2010	1.54316e+07	1.91456e+07	1.25213e+07
1	Prevalence	Female	75+ years	Number	2010	2.26036e+07	2.76879e+07	1.84988e+07
1	Prevalence	Male	75+ years	Rate	2010	17657.4	21907.1	14327.3
1	Prevalence	Female	75+ years	Rate	2010	17978.9	22022.8	14713.9
1	Prevalence	Male	75+ years	Number	2011	1.59584e+07	19821965	1.29505e+07
1	Prevalence	Female	75+ years	Number	2011	2.33381e+07	2.86057e+07	1.91038e+07
1	Prevalence	Male	75+ years	Rate	2011	17635.3	21904.8	14311.3
1	Prevalence	Female	75+ years	Rate	2011	17995.5	22057.2	14730.5
1	Prevalence	Male	75+ years	Number	2012	1.6528e+07	2.05563e+07	1.34072e+07
1	Prevalence	Female	75+ years	Number	2012	2.41392e+07	2.9609e+07	1.97306e+07
1	Prevalence	Male	75+ years	Rate	2012	17637	21935.6	14306.8
1	Prevalence	Female	75+ years	Rate	2012	18040.1	22127.8	14745.4
1	Prevalence	Male	75+ years	Number	2013	1.70996e+07	2.12962e+07	1.38654e+07
1	Prevalence	Female	75+ years	Number	2013	2.49574e+07	3.06394e+07	2.03648e+07
1	Prevalence	Male	75+ years	Rate	2013	17650.6	21982.5	14312.1
1	Prevalence	Female	75+ years	Rate	2013	18095.8	22215.7	14765.9
1	Prevalence	Male	75+ years	Number	2014	1.76412e+07	2.19974e+07	1.43039e+07
1	Prevalence	Female	75+ years	Number	2014	2.57481e+07	3.16209e+07	2.10199e+07
1	Prevalence	Male	75+ years	Rate	2014	17656.8	22017	14316.6
1	Prevalence	Female	75+ years	Rate	2014	18151.5	22291.7	14818.3
1	Prevalence	Male	75+ years	Number	2015	1.81919e+07	2.26941e+07	1.47451e+07
1	Prevalence	Female	75+ years	Number	2015	2.65218e+07	3.2574e+07	2.16628e+07
1	Prevalence	Male	75+ years	Rate	2015	17664.3	22036	14317.5
1	Prevalence	Female	75+ years	Rate	2015	18182.5	22331.7	14851.4
1	Prevalence	Male	75+ years	Number	2016	1.8796e+07	2.33588e+07	1.5299e+07
1	Prevalence	Female	75+ years	Number	2016	2.73039e+07	3.3489e+07	2.23458e+07
1	Prevalence	Male	75+ years	Rate	2016	17698.2	21994.5	14405.5
1	Prevalence	Female	75+ years	Rate	2016	18221.6	22349.3	14912.8
1	Prevalence	Male	75+ years	Number	2017	1.94267e+07	2.4045e+07	1.58335e+07
1	Prevalence	Female	75+ years	Number	2017	2.8084e+07	3.44133e+07	2.30193e+07
1	Prevalence	Male	75+ years	Rate	2017	17763.5	21986.4	14478
1	Prevalence	Female	75+ years	Rate	2017	18282.2	22402.4	14985.1
1	Prevalence	Male	75+ years	Number	2018	2.00717e+07	2.47438e+07	1.63521e+07
1	Prevalence	Female	75+ years	Number	2018	2.88156e+07	3.52562e+07	2.36489e+07
1	Prevalence	Male	75+ years	Rate	2018	17819	21966.7	14516.8
1	Prevalence	Female	75+ years	Rate	2018	18323.7	22419.2	15038.2
1	Prevalence	Male	75+ years	Number	2019	2.0688e+07	2.54245e+07	1.685e+07
1	Prevalence	Female	75+ years	Number	2019	2.94905e+07	3.60437e+07	2.4266e+07
1	Prevalence	Male	75+ years	Rate	2019	17844.2	21929.5	14533.8
1	Prevalence	Female	75+ years	Rate	2019	18319.4	22390.2	15073.9
1	Prevalence	Male	75+ years	Number	2020	2.11361e+07	2.59675e+07	1.72101e+07
1	Prevalence	Female	75+ years	Number	2020	3.00142e+07	3.66692e+07	2.46894e+07
1	Prevalence	Male	75+ years	Rate	2020	17814.6	21886.8	14505.6
1	Prevalence	Female	75+ years	Rate	2020	18276.7	22329.2	15034.2
1	Prevalence	Male	75+ years	Number	2021	2.14635e+07	2.63758e+07	1.74755e+07
1	Prevalence	Female	75+ years	Number	2021	3.05132e+07	3.7275e+07	2.51065e+07
1	Prevalence	Male	75+ years	Rate	2021	17733.7	21792.5	14438.7
1	Prevalence	Female	75+ years	Rate	2021	18217.2	22254.1	14989.2
1	Prevalence	Male	95+ years	Number	1990	46525.8	61494.7	33656.6
1	Prevalence	Female	95+ years	Number	1990	128059	168513	92884.1
1	Prevalence	Male	95+ years	Rate	1990	17878.6	23630.8	12933.3
1	Prevalence	Female	95+ years	Rate	1990	16897.6	22235.6	12256.2
1	Prevalence	Male	95+ years	Number	1991	48486.4	64050.7	35136
1	Prevalence	Female	95+ years	Number	1991	132987	175251	96762.3
1	Prevalence	Male	95+ years	Rate	1991	17881.7	23621.7	12958.1
1	Prevalence	Female	95+ years	Rate	1991	16863.7	22223.1	12270.2
1	Prevalence	Male	95+ years	Number	1992	50752.2	67037.1	36846.9
1	Prevalence	Female	95+ years	Number	1992	138601	182990	101029
1	Prevalence	Male	95+ years	Rate	1992	17879.3	23616.2	12980.7
1	Prevalence	Female	95+ years	Rate	1992	16814.2	22199.2	12256.2
1	Prevalence	Male	95+ years	Number	1993	53117.1	70159	38568.7
1	Prevalence	Female	95+ years	Number	1993	143881	190225	104866
1	Prevalence	Male	95+ years	Rate	1993	17884.2	23622.2	12985.9
1	Prevalence	Female	95+ years	Rate	1993	16733.3	22123.1	12195.9
1	Prevalence	Male	95+ years	Number	1994	55730.4	73616.1	40363.6
1	Prevalence	Female	95+ years	Number	1994	150119	198216	109293
1	Prevalence	Male	95+ years	Rate	1994	17901.4	23646.5	12965.4
1	Prevalence	Female	95+ years	Rate	1994	16685.3	22031.2	12147.6
1	Prevalence	Male	95+ years	Number	1995	59211.7	78225.8	42768.8
1	Prevalence	Female	95+ years	Number	1995	157691	208331	114667
1	Prevalence	Male	95+ years	Rate	1995	17913.3	23665.6	12938.8
1	Prevalence	Female	95+ years	Rate	1995	16604.1	21936.2	12073.8
1	Prevalence	Male	95+ years	Number	1996	63583.6	84046.7	46002.2
1	Prevalence	Female	95+ years	Number	1996	168038	221720	122487
1	Prevalence	Male	95+ years	Rate	1996	17918.1	23684.7	12963.6
1	Prevalence	Female	95+ years	Rate	1996	16567.1	21859.6	12076.1
1	Prevalence	Male	95+ years	Number	1997	67985.6	89866.3	49269.8
1	Prevalence	Female	95+ years	Number	1997	177170	233809	129483
1	Prevalence	Male	95+ years	Rate	1997	17923.1	23691.5	12989.1
1	Prevalence	Female	95+ years	Rate	1997	16501.9	21777.3	12060.2
1	Prevalence	Male	95+ years	Number	1998	73239.6	96614.6	53158
1	Prevalence	Female	95+ years	Number	1998	188663	248082	138237
1	Prevalence	Male	95+ years	Rate	1998	17928.3	23650.3	13012.5
1	Prevalence	Female	95+ years	Rate	1998	16475.7	21664.8	12072.1
1	Prevalence	Male	95+ years	Number	1999	79404.5	104512	57722.5
1	Prevalence	Female	95+ years	Number	1999	201079	264115	147663
1	Prevalence	Male	95+ years	Rate	1999	17968.2	23649.7	13061.9
1	Prevalence	Female	95+ years	Rate	1999	16473.5	21637.8	12097.4
1	Prevalence	Male	95+ years	Number	2000	86409.7	113603	62767
1	Prevalence	Female	95+ years	Number	2000	214908	282324	158068
1	Prevalence	Male	95+ years	Rate	2000	18025	23697.6	13093.2
1	Prevalence	Female	95+ years	Rate	2000	16485	21656.2	12124.9
1	Prevalence	Male	95+ years	Number	2001	93540.5	123153	67983.1
1	Prevalence	Female	95+ years	Number	2001	229940	301574	169089
1	Prevalence	Male	95+ years	Rate	2001	18085.9	23811.6	13144.4
1	Prevalence	Female	95+ years	Rate	2001	16523.7	21671.4	12150.9
1	Prevalence	Male	95+ years	Number	2002	100594	132311	73151.1
1	Prevalence	Female	95+ years	Number	2002	245366	322568	180161
1	Prevalence	Male	95+ years	Rate	2002	18114.6	23826.2	13172.8
1	Prevalence	Female	95+ years	Rate	2002	16523.4	21722.3	12132.4
1	Prevalence	Male	95+ years	Number	2003	106790	140137	77693.3
1	Prevalence	Female	95+ years	Number	2003	259787	342094	190263
1	Prevalence	Male	95+ years	Rate	2003	18131.3	23793	13191.1
1	Prevalence	Female	95+ years	Rate	2003	16518.2	21751.6	12097.6
1	Prevalence	Male	95+ years	Number	2004	112498	147405	81682.1
1	Prevalence	Female	95+ years	Number	2004	274816	362044	200769
1	Prevalence	Male	95+ years	Rate	2004	18124.3	23748.1	13159.6
1	Prevalence	Female	95+ years	Rate	2004	16507.4	21746.9	12059.6
1	Prevalence	Male	95+ years	Number	2005	118365	155032	85785.4
1	Prevalence	Female	95+ years	Number	2005	290065	381833	211379
1	Prevalence	Male	95+ years	Rate	2005	18117.1	23729.4	13130.4
1	Prevalence	Female	95+ years	Rate	2005	16495.6	21714.3	12020.8
1	Prevalence	Male	95+ years	Number	2006	124577	163353	90305.3
1	Prevalence	Female	95+ years	Number	2006	306143	403174	223513
1	Prevalence	Male	95+ years	Rate	2006	18114	23752.3	13130.8
1	Prevalence	Female	95+ years	Rate	2006	16487	21712.4	12037
1	Prevalence	Male	95+ years	Number	2007	131045	172042	95095.6
1	Prevalence	Female	95+ years	Number	2007	321600	423618	235251
1	Prevalence	Male	95+ years	Rate	2007	18077.3	23732.7	13118.2
1	Prevalence	Female	95+ years	Rate	2007	16445	21661.7	12029.6
1	Prevalence	Male	95+ years	Number	2008	138147	181633	100395
1	Prevalence	Female	95+ years	Number	2008	338289	446263	247898
1	Prevalence	Male	95+ years	Rate	2008	18042.3	23721.6	13111.8
1	Prevalence	Female	95+ years	Rate	2008	16426.5	21669.5	12037.4
1	Prevalence	Male	95+ years	Number	2009	146135	192438	106249
1	Prevalence	Female	95+ years	Number	2009	356030	469695	260285
1	Prevalence	Male	95+ years	Rate	2009	18024.3	23735.3	13104.7
1	Prevalence	Female	95+ years	Rate	2009	16425.8	21669.8	12008.5
1	Prevalence	Male	95+ years	Number	2010	154351	203301	112111
1	Prevalence	Female	95+ years	Number	2010	374227	493508	273053
1	Prevalence	Male	95+ years	Rate	2010	18038.7	23759.5	13102.2
1	Prevalence	Female	95+ years	Rate	2010	16473.3	21724	12019.7
1	Prevalence	Male	95+ years	Number	2011	162317	213760	117912
1	Prevalence	Female	95+ years	Number	2011	389420	512965	284645
1	Prevalence	Male	95+ years	Rate	2011	18083	23814	13136
1	Prevalence	Female	95+ years	Rate	2011	16521.3	21762.8	12076.2
1	Prevalence	Male	95+ years	Number	2012	170596	224445	123949
1	Prevalence	Female	95+ years	Number	2012	403349	530429	294523
1	Prevalence	Male	95+ years	Rate	2012	18139.6	23865.4	13179.6
1	Prevalence	Female	95+ years	Rate	2012	16563.4	21781.9	12094.5
1	Prevalence	Male	95+ years	Number	2013	178024	233936	129369
1	Prevalence	Female	95+ years	Number	2013	416798	547465	303193
1	Prevalence	Male	95+ years	Rate	2013	18136.8	23833	13179.8
1	Prevalence	Female	95+ years	Rate	2013	16564	21756.8	12049.2
1	Prevalence	Male	95+ years	Number	2014	184147	241901	133787
1	Prevalence	Female	95+ years	Number	2014	434101	572486	314595
1	Prevalence	Male	95+ years	Rate	2014	18028.8	23683.2	13098.4
1	Prevalence	Female	95+ years	Rate	2014	16539	21811.4	11985.9
1	Prevalence	Male	95+ years	Number	2015	192173	252962	139605
1	Prevalence	Female	95+ years	Number	2015	458913	604845	331213
1	Prevalence	Male	95+ years	Rate	2015	17822.8	23460.6	12947.5
1	Prevalence	Female	95+ years	Rate	2015	16409.4	21627.5	11843.2
1	Prevalence	Male	95+ years	Number	2016	201708	265596	146967
1	Prevalence	Female	95+ years	Number	2016	486786	642941	352563
1	Prevalence	Male	95+ years	Rate	2016	17625.7	23208.4	12842.3
1	Prevalence	Female	95+ years	Rate	2016	16296.2	21523.8	11802.8
1	Prevalence	Male	95+ years	Number	2017	212703	280427	155123
1	Prevalence	Female	95+ years	Number	2017	515937	680531	374886
1	Prevalence	Male	95+ years	Rate	2017	17478.6	23043.6	12747
1	Prevalence	Female	95+ years	Rate	2017	16224.6	21400.5	11788.9
1	Prevalence	Male	95+ years	Number	2018	224772	296470	163224
1	Prevalence	Female	95+ years	Number	2018	546133	721315	397456
1	Prevalence	Male	95+ years	Rate	2018	17386.2	22932.1	12625.5
1	Prevalence	Female	95+ years	Rate	2018	16189.4	21382.4	11782.1
1	Prevalence	Male	95+ years	Number	2019	238596	314765	172571
1	Prevalence	Female	95+ years	Number	2019	577888	762430	420891
1	Prevalence	Male	95+ years	Rate	2019	17306.4	22831.3	12517.3
1	Prevalence	Female	95+ years	Rate	2019	16172.1	21336.5	11778.6
1	Prevalence	Male	95+ years	Number	2020	250497	330912	180931
1	Prevalence	Female	95+ years	Number	2020	607764	802081	442548
1	Prevalence	Male	95+ years	Rate	2020	17188.2	22706.1	12414.9
1	Prevalence	Female	95+ years	Rate	2020	16118.3	21271.7	11736.7
1	Prevalence	Male	95+ years	Number	2021	257544	340867	185714
1	Prevalence	Female	95+ years	Number	2021	631005	833705	459421
1	Prevalence	Male	95+ years	Rate	2021	17032.8	22543.5	12282.3
1	Prevalence	Female	95+ years	Rate	2021	16022.4	21169.3	11665.6
1	Prevalence	Male	75-84 years	Number	1990	7.24192e+06	9.11148e+06	5.69467e+06
1	Prevalence	Female	75-84 years	Number	1990	1.13784e+07	1.45109e+07	8.9151e+06
1	Prevalence	Male	75-84 years	Rate	1990	18802.2	23656.2	14785.1
1	Prevalence	Female	75-84 years	Rate	1990	19478.5	24840.9	15261.6
1	Prevalence	Male	75-84 years	Number	1991	7.32371e+06	9.2052e+06	5.75783e+06
1	Prevalence	Female	75-84 years	Number	1991	1.14671e+07	1.46053e+07	8.98485e+06
1	Prevalence	Male	75-84 years	Rate	1991	18712.6	23519.9	14711.7
1	Prevalence	Female	75-84 years	Rate	1991	19394.7	24702.4	15196.4
1	Prevalence	Male	75-84 years	Number	1992	7.39219e+06	9.2852e+06	5.81199e+06
1	Prevalence	Female	75-84 years	Number	1992	1.15082e+07	1.46307e+07	9.01836e+06
1	Prevalence	Male	75-84 years	Rate	1992	18634.9	23407	14651.4
1	Prevalence	Female	75-84 years	Rate	1992	19312.2	24552.2	15133.9
1	Prevalence	Male	75-84 years	Number	1993	7.46675e+06	9.37854e+06	5.86773e+06
1	Prevalence	Female	75-84 years	Number	1993	1.15397e+07	1.46174e+07	9.04497e+06
1	Prevalence	Male	75-84 years	Rate	1993	18567	23320.9	14590.9
1	Prevalence	Female	75-84 years	Rate	1993	19227.1	24355.2	15070.5
1	Prevalence	Male	75-84 years	Number	1994	7.57868e+06	9.52334e+06	5.94919e+06
1	Prevalence	Female	75-84 years	Number	1994	1.16521e+07	1.47116e+07	9.13148e+06
1	Prevalence	Male	75-84 years	Rate	1994	18529	23283.4	14545
1	Prevalence	Female	75-84 years	Rate	1994	19180.5	24216.8	15031.3
1	Prevalence	Male	75-84 years	Number	1995	7.75203e+06	9.75529e+06	6.08122e+06
1	Prevalence	Female	75-84 years	Number	1995	1.18433e+07	1.49093e+07	9.27746e+06
1	Prevalence	Male	75-84 years	Rate	1995	18483.2	23259.6	14499.5
1	Prevalence	Female	75-84 years	Rate	1995	19118.8	24068.3	14976.8
1	Prevalence	Male	75-84 years	Number	1996	7.96848e+06	1.00276e+07	6.25883e+06
1	Prevalence	Female	75-84 years	Number	1996	1.20998e+07	1.5247e+07	9.49629e+06
1	Prevalence	Male	75-84 years	Rate	1996	18448.6	23215.8	14490.5
1	Prevalence	Female	75-84 years	Rate	1996	19084.3	24048	14977.8
1	Prevalence	Male	75-84 years	Number	1997	8.22507e+06	1.03624e+07	6.47264e+06
1	Prevalence	Female	75-84 years	Number	1997	1.24245e+07	1.56709e+07	9.77545e+06
1	Prevalence	Male	75-84 years	Rate	1997	18440	23231.8	14511.2
1	Prevalence	Female	75-84 years	Rate	1997	19087	24074.2	15017.4
1	Prevalence	Male	75-84 years	Number	1998	8.50652e+06	1.07356e+07	6.70204e+06
1	Prevalence	Female	75-84 years	Number	1998	1.27971e+07	1.61599e+07	1.01037e+07
1	Prevalence	Male	75-84 years	Rate	1998	18446.5	23280.2	14533.5
1	Prevalence	Female	75-84 years	Rate	1998	19106.6	24127.5	15085.3
1	Prevalence	Male	75-84 years	Number	1999	8.82073e+06	1.11484e+07	6.9565e+06
1	Prevalence	Female	75-84 years	Number	1999	1.32149e+07	1.67077e+07	1.04559e+07
1	Prevalence	Male	75-84 years	Rate	1999	18454.4	23324.2	14554.1
1	Prevalence	Female	75-84 years	Rate	1999	19132.8	24189.7	15138.3
1	Prevalence	Male	75-84 years	Number	2000	9.17953e+06	1.16115e+07	7.24344e+06
1	Prevalence	Female	75-84 years	Number	2000	1.36787e+07	1.73152e+07	1.0825e+07
1	Prevalence	Male	75-84 years	Rate	2000	18449.7	23337.6	14558.4
1	Prevalence	Female	75-84 years	Rate	2000	19139.8	24228.1	15146.8
1	Prevalence	Male	75-84 years	Number	2001	9.57199e+06	1.20987e+07	7.52503e+06
1	Prevalence	Female	75-84 years	Number	2001	1.41773e+07	1.79216e+07	1.12099e+07
1	Prevalence	Male	75-84 years	Rate	2001	18437.7	23304.7	14494.8
1	Prevalence	Female	75-84 years	Rate	2001	19125.6	24176.8	15122.6
1	Prevalence	Male	75-84 years	Number	2002	9.99557e+06	1.26261e+07	7.84254e+06
1	Prevalence	Female	75-84 years	Number	2002	1.46853e+07	1.85423e+07	1.15906e+07
1	Prevalence	Male	75-84 years	Rate	2002	18418.2	23265.3	14450.9
1	Prevalence	Female	75-84 years	Rate	2002	19087.2	24100.3	15064.8
1	Prevalence	Male	75-84 years	Number	2003	1.04345e+07	1.31785e+07	8.18556e+06
1	Prevalence	Female	75-84 years	Number	2003	1.5186e+07	1.91573e+07	1.19555e+07
1	Prevalence	Male	75-84 years	Rate	2003	18393.6	23230.6	14429.2
1	Prevalence	Female	75-84 years	Rate	2003	19028.5	24004.6	14980.6
1	Prevalence	Male	75-84 years	Number	2004	10863999	1.3723e+07	8.53261e+06
1	Prevalence	Female	75-84 years	Number	2004	1.56657e+07	1.97372e+07	1.23232e+07
1	Prevalence	Male	75-84 years	Rate	2004	18362.5	23194.8	14422
1	Prevalence	Female	75-84 years	Rate	2004	18967.4	23897	14920.4
1	Prevalence	Male	75-84 years	Number	2005	1.12709e+07	1.42383e+07	8.84472e+06
1	Prevalence	Female	75-84 years	Number	2005	1.61039e+07	2.02529e+07	1.26798e+07
1	Prevalence	Male	75-84 years	Rate	2005	18331.9	23158.4	14385.8
1	Prevalence	Female	75-84 years	Rate	2005	18924	23799.6	14900.4
1	Prevalence	Male	75-84 years	Number	2006	1.16581e+07	1.47066e+07	9.15443e+06
1	Prevalence	Female	75-84 years	Number	2006	1.65152e+07	2.07838e+07	1.2969e+07
1	Prevalence	Male	75-84 years	Rate	2006	18280.7	23061.1	14354.9
1	Prevalence	Female	75-84 years	Rate	2006	18875.2	23753.9	14822.2
1	Prevalence	Male	75-84 years	Number	2007	1.19999e+07	1.51371e+07	9.4254e+06
1	Prevalence	Female	75-84 years	Number	2007	1.6863e+07	2.12443e+07	1.32161e+07
1	Prevalence	Male	75-84 years	Rate	2007	18187.6	22942.5	14285.6
1	Prevalence	Female	75-84 years	Rate	2007	18794.6	23677.8	14730
1	Prevalence	Male	75-84 years	Number	2008	1.2321e+07	1.55479e+07	9.6757e+06
1	Prevalence	Female	75-84 years	Number	2008	1.72024e+07	2.17008e+07	1.3471e+07
1	Prevalence	Male	75-84 years	Rate	2008	18083.9	22820.2	14201.3
1	Prevalence	Female	75-84 years	Rate	2008	18714	23607.7	14654.7
1	Prevalence	Male	75-84 years	Number	2009	1.26429e+07	1.59623e+07	9.90983e+06
1	Prevalence	Female	75-84 years	Number	2009	1.7546e+07	2.21664e+07	1.37292e+07
1	Prevalence	Male	75-84 years	Rate	2009	17987.2	22709.9	14098.9
1	Prevalence	Female	75-84 years	Rate	2009	18643.3	23552.8	14587.9
1	Prevalence	Male	75-84 years	Number	2010	1.29944e+07	1.64195e+07	1.01705e+07
1	Prevalence	Female	75-84 years	Number	2010	1.79536e+07	2.27098e+07	1.40501e+07
1	Prevalence	Male	75-84 years	Rate	2010	17936.8	22664.6	14038.9
1	Prevalence	Female	75-84 years	Rate	2010	18622.8	23556.3	14573.8
1	Prevalence	Male	75-84 years	Number	2011	1.33865e+07	1.69025e+07	1.04842e+07
1	Prevalence	Female	75-84 years	Number	2011	1.84534e+07	2.33484e+07	1.4445e+07
1	Prevalence	Male	75-84 years	Rate	2011	17916.8	22622.8	14032.4
1	Prevalence	Female	75-84 years	Rate	2011	18647.8	23594.5	14597.3
1	Prevalence	Male	75-84 years	Number	2012	1.38018e+07	1.742e+07	1.08034e+07
1	Prevalence	Female	75-84 years	Number	2012	1.90114e+07	2.40575e+07	1.48837e+07
1	Prevalence	Male	75-84 years	Rate	2012	17925.1	22624.3	14030.9
1	Prevalence	Female	75-84 years	Rate	2012	18705.6	23670.5	14644.2
1	Prevalence	Male	75-84 years	Number	2013	1.42174e+07	1.79409e+07	1.11216e+07
1	Prevalence	Female	75-84 years	Number	2013	1.95924e+07	2.47964e+07	1.53411e+07
1	Prevalence	Male	75-84 years	Rate	2013	17951.2	22652.5	14042.3
1	Prevalence	Female	75-84 years	Rate	2013	18783.1	23772.1	14707.3
1	Prevalence	Male	75-84 years	Number	2014	1.46208e+07	1.84514e+07	1.14274e+07
1	Prevalence	Female	75-84 years	Number	2014	2.01542e+07	2.55121e+07	1.5778e+07
1	Prevalence	Male	75-84 years	Rate	2014	17975.4	22685	14049.4
1	Prevalence	Female	75-84 years	Rate	2014	18865.3	23880.6	14769
1	Prevalence	Male	75-84 years	Number	2015	1.50411e+07	1.89828e+07	1.17505e+07
1	Prevalence	Female	75-84 years	Number	2015	2.07098e+07	2.61966e+07	1.618e+07
1	Prevalence	Male	75-84 years	Rate	2015	18004.6	22722.9	14065.7
1	Prevalence	Female	75-84 years	Rate	2015	18918.1	23930.1	14780.2
1	Prevalence	Male	75-84 years	Number	2016	1.5503e+07	1.95503e+07	1.21233e+07
1	Prevalence	Female	75-84 years	Number	2016	2.12653e+07	2.69303e+07	1.66679e+07
1	Prevalence	Male	75-84 years	Rate	2016	18060	22774.7	14122.9
1	Prevalence	Female	75-84 years	Rate	2016	18977.4	24032.9	14874.7
1	Prevalence	Male	75-84 years	Number	2017	1.59888e+07	2.0141e+07	1.24961e+07
1	Prevalence	Female	75-84 years	Number	2017	2.18308e+07	2.76257e+07	1.71205e+07
1	Prevalence	Male	75-84 years	Rate	2017	18148.1	22860.9	14183.7
1	Prevalence	Female	75-84 years	Rate	2017	19062.9	24123	14949.8
1	Prevalence	Male	75-84 years	Number	2018	1.64852e+07	2.07418e+07	1.29118e+07
1	Prevalence	Female	75-84 years	Number	2018	2.23384e+07	2.82562e+07	1.75341e+07
1	Prevalence	Male	75-84 years	Rate	2018	18221.9	22927	14272.1
1	Prevalence	Female	75-84 years	Rate	2018	19125.5	24192.1	15012.2
1	Prevalence	Male	75-84 years	Number	2019	1.69488e+07	2.13e+07	1.33184e+07
1	Prevalence	Female	75-84 years	Number	2019	2.27887e+07	2.88259e+07	1.78851e+07
1	Prevalence	Male	75-84 years	Rate	2019	18265.4	22954.6	14353
1	Prevalence	Female	75-84 years	Rate	2019	19138.1	24208.2	15020.1
1	Prevalence	Male	75-84 years	Number	2020	1.72751e+07	2.17041e+07	1.35765e+07
1	Prevalence	Female	75-84 years	Number	2020	2.31106e+07	2.92226e+07	1.81405e+07
1	Prevalence	Male	75-84 years	Rate	2020	18249.8	22928.8	14342.6
1	Prevalence	Female	75-84 years	Rate	2020	19108.4	24161.9	14999
1	Prevalence	Male	75-84 years	Number	2021	1.75307e+07	2.20262e+07	1.37799e+07
1	Prevalence	Female	75-84 years	Number	2021	2.34446e+07	2.9649e+07	1.84016e+07
1	Prevalence	Male	75-84 years	Rate	2021	18178.1	22839.6	14288.7
1	Prevalence	Female	75-84 years	Rate	2021	19056.1	24099.3	14957.1
1	Prevalence	Male	20-54 years	Number	1990	1.49067e+08	1.76498e+08	1.26657e+08
1	Prevalence	Female	20-54 years	Number	1990	1.57201e+08	1.85825e+08	1.34217e+08
1	Prevalence	Male	20-54 years	Rate	1990	12249.9	14504.1	10408.3
1	Prevalence	Female	20-54 years	Rate	1990	13246.5	15658.5	11309.7
1	Prevalence	Male	20-54 years	Number	1991	1.52027e+08	1.80006e+08	1.2921e+08
1	Prevalence	Female	20-54 years	Number	1991	1.60449e+08	1.89683e+08	1.3698e+08
1	Prevalence	Male	20-54 years	Rate	1991	12226.3	14476.4	10391.3
1	Prevalence	Female	20-54 years	Rate	1991	13240.9	15653.5	11304.2
1	Prevalence	Male	20-54 years	Number	1992	1.55016e+08	1.83481e+08	1.318e+08
1	Prevalence	Female	20-54 years	Number	1992	1.6372e+08	1.9342e+08	1.39743e+08
1	Prevalence	Male	20-54 years	Rate	1992	12214.3	14457.2	10385
1	Prevalence	Female	20-54 years	Rate	1992	13242.2	15644.4	11302.9
1	Prevalence	Male	20-54 years	Number	1993	1.58028e+08	1.86968e+08	1.34396e+08
1	Prevalence	Female	20-54 years	Number	1993	1.67019e+08	1.97212e+08	1.42485e+08
1	Prevalence	Male	20-54 years	Rate	1993	12215.1	14452.1	10388.4
1	Prevalence	Female	20-54 years	Rate	1993	13250	15645.3	11303.6
1	Prevalence	Male	20-54 years	Number	1994	1.6106e+08	190459724	1.37006e+08
1	Prevalence	Female	20-54 years	Number	1994	1.70357e+08	2.01027e+08	1.45306e+08
1	Prevalence	Male	20-54 years	Rate	1994	12231	14463.6	10404.3
1	Prevalence	Female	20-54 years	Rate	1994	13266.6	15655	11315.7
1	Prevalence	Male	20-54 years	Number	1995	1.64179e+08	1.94091e+08	1.39659e+08
1	Prevalence	Female	20-54 years	Number	1995	1.73768e+08	2.04981e+08	1.48388e+08
1	Prevalence	Male	20-54 years	Rate	1995	12261.4	14495.4	10430.2
1	Prevalence	Female	20-54 years	Rate	1995	13294.2	15682.2	11352.5
1	Prevalence	Male	20-54 years	Number	1996	1.67523e+08	1.97952e+08	1.42532e+08
1	Prevalence	Female	20-54 years	Number	1996	1.77467e+08	2.09276e+08	1.51645e+08
1	Prevalence	Male	20-54 years	Rate	1996	12310.1	14546.1	10473.7
1	Prevalence	Female	20-54 years	Rate	1996	13341.9	15733.3	11400.6
1	Prevalence	Male	20-54 years	Number	1997	1.71107e+08	2.02111e+08	1.45731e+08
1	Prevalence	Female	20-54 years	Number	1997	181503646	2.13982e+08	1.55246e+08
1	Prevalence	Male	20-54 years	Rate	1997	12373.6	14615.6	10538.5
1	Prevalence	Female	20-54 years	Rate	1997	13409.3	15808.7	11469.4
1	Prevalence	Male	20-54 years	Number	1998	1.74826e+08	2.06466e+08	149065262
1	Prevalence	Female	20-54 years	Number	1998	1.85774e+08	2.18966e+08	1.59077e+08
1	Prevalence	Male	20-54 years	Rate	1998	12440.6	14692.1	10607.4
1	Prevalence	Female	20-54 years	Rate	1998	13484.1	15893.2	11546.3
1	Prevalence	Male	20-54 years	Number	1999	1.78588e+08	210933127	1.52399e+08
1	Prevalence	Female	20-54 years	Number	1999	1.90132e+08	2.23923e+08	1.63089e+08
1	Prevalence	Male	20-54 years	Rate	1999	12501.6	14765.8	10668.3
1	Prevalence	Female	20-54 years	Rate	1999	13555.5	15964.6	11627.4
1	Prevalence	Male	20-54 years	Number	2000	1.82312e+08	2.15389e+08	1.55628e+08
1	Prevalence	Female	20-54 years	Number	2000	1.94446e+08	2.28826e+08	1.66806e+08
1	Prevalence	Male	20-54 years	Rate	2000	12549.5	14826.4	10712.7
1	Prevalence	Female	20-54 years	Rate	2000	13612.8	16019.7	11677.7
1	Prevalence	Male	20-54 years	Number	2001	1.85806e+08	2.19314e+08	1.58878e+08
1	Prevalence	Female	20-54 years	Number	2001	1.9823e+08	2.32905e+08	169943527
1	Prevalence	Male	20-54 years	Rate	2001	12581.3	14850.2	10758
1	Prevalence	Female	20-54 years	Rate	2001	13635.7	16020.9	11690
1	Prevalence	Male	20-54 years	Number	2002	1.88894e+08	2.22787e+08	1.61215e+08
1	Prevalence	Female	20-54 years	Number	2002	2.012e+08	2.36282e+08	1.72287e+08
1	Prevalence	Male	20-54 years	Rate	2002	12595	14854.9	10749.4
1	Prevalence	Female	20-54 years	Rate	2002	13616.2	15990.4	11659.6
1	Prevalence	Male	20-54 years	Number	2003	191979243	2.26113e+08	1.63522e+08
1	Prevalence	Female	20-54 years	Number	2003	2.04015e+08	2.39626e+08	1.74474e+08
1	Prevalence	Male	20-54 years	Rate	2003	12599.1	14839.2	10731.5
1	Prevalence	Female	20-54 years	Rate	2003	13577.1	15947	11611.1
1	Prevalence	Male	20-54 years	Number	2004	1.95085e+08	2.29373e+08	1.66101e+08
1	Prevalence	Female	20-54 years	Number	2004	2.06865e+08	2.43014e+08	176703193
1	Prevalence	Male	20-54 years	Rate	2004	12605.9	14821.5	10733.1
1	Prevalence	Female	20-54 years	Rate	2004	13543.4	15910	11568.7
1	Prevalence	Male	20-54 years	Number	2005	198561633	233414290	1.69431e+08
1	Prevalence	Female	20-54 years	Number	2005	2.1033e+08	2.4707e+08	1.79506e+08
1	Prevalence	Male	20-54 years	Rate	2005	12613.4	14827.4	10762.9
1	Prevalence	Female	20-54 years	Rate	2005	13528.2	15891.3	11545.7
1	Prevalence	Male	20-54 years	Number	2006	2.01762e+08	2.37058e+08	1.72129e+08
1	Prevalence	Female	20-54 years	Number	2006	213756205	2.51185e+08	1.82546e+08
1	Prevalence	Male	20-54 years	Rate	2006	12608.2	14813.8	10756.4
1	Prevalence	Female	20-54 years	Rate	2006	13518.7	15885.9	11544.9
1	Prevalence	Male	20-54 years	Number	2007	2.04758e+08	2.40514e+08	1.74629e+08
1	Prevalence	Female	20-54 years	Number	2007	2.17052e+08	2.55065e+08	1.85458e+08
1	Prevalence	Male	20-54 years	Rate	2007	12585.6	14783.3	10733.7
1	Prevalence	Female	20-54 years	Rate	2007	13498.6	15862.6	11533.7
1	Prevalence	Male	20-54 years	Number	2008	2.07769e+08	2.4396e+08	177146581
1	Prevalence	Female	20-54 years	Number	2008	2.20388e+08	2.58919e+08	188405792
1	Prevalence	Male	20-54 years	Rate	2008	12561.8	14749.9	10710.4
1	Prevalence	Female	20-54 years	Rate	2008	13482.1	15839.3	11525.6
1	Prevalence	Male	20-54 years	Number	2009	2.10944e+08	2.47598e+08	1.79796e+08
1	Prevalence	Female	20-54 years	Number	2009	2.23908e+08	2.62953e+08	1.91511e+08
1	Prevalence	Male	20-54 years	Rate	2009	12552.9	14734.1	10699.3
1	Prevalence	Female	20-54 years	Rate	2009	13482.3	15833.4	11531.6
1	Prevalence	Male	20-54 years	Number	2010	2.14379e+08	2.51579e+08	1.82644e+08
1	Prevalence	Female	20-54 years	Number	2010	2.27721e+08	2.67319e+08	194866705
1	Prevalence	Male	20-54 years	Rate	2010	12576.9	14759.3	10715.1
1	Prevalence	Female	20-54 years	Rate	2010	13514.3	15864.2	11564.5
1	Prevalence	Male	20-54 years	Number	2011	2.18108e+08	2.56141e+08	1.85867e+08
1	Prevalence	Female	20-54 years	Number	2011	2.3177e+08	2.72029e+08	198274743
1	Prevalence	Male	20-54 years	Rate	2011	12631.8	14834.5	10764.6
1	Prevalence	Female	20-54 years	Rate	2011	13573.1	15930.8	11611.5
1	Prevalence	Male	20-54 years	Number	2012	2.21965e+08	260904999	1.89155e+08
1	Prevalence	Female	20-54 years	Number	2012	2.35863e+08	2.76679e+08	2.01704e+08
1	Prevalence	Male	20-54 years	Rate	2012	12696.8	14924.2	10820
1	Prevalence	Female	20-54 years	Rate	2012	13639.8	16000.1	11664.4
1	Prevalence	Male	20-54 years	Number	2013	2.25904e+08	2.65795e+08	1.92477e+08
1	Prevalence	Female	20-54 years	Number	2013	2.39978e+08	2.81427e+08	2.05124e+08
1	Prevalence	Male	20-54 years	Rate	2013	12766.4	15020.7	10877.3
1	Prevalence	Female	20-54 years	Rate	2013	13711.3	16079.5	11719.9
1	Prevalence	Male	20-54 years	Number	2014	2.29853e+08	2.70696e+08	1.95803e+08
1	Prevalence	Female	20-54 years	Number	2014	2.4406e+08	2.86201e+08	2.08491e+08
1	Prevalence	Male	20-54 years	Rate	2014	12838.5	15119.8	10936.7
1	Prevalence	Female	20-54 years	Rate	2014	13787.3	16167.9	11777.9
1	Prevalence	Male	20-54 years	Number	2015	2.33726e+08	2.75475e+08	1.99089e+08
1	Prevalence	Female	20-54 years	Number	2015	2.48051e+08	2.90902e+08	2.11776e+08
1	Prevalence	Male	20-54 years	Rate	2015	12911.4	15217.7	10998
1	Prevalence	Female	20-54 years	Rate	2015	13867.7	16263.3	11839.7
1	Prevalence	Male	20-54 years	Number	2016	237834866	2.8025e+08	2.02664e+08
1	Prevalence	Female	20-54 years	Number	2016	2.52516e+08	296515734	2.15646e+08
1	Prevalence	Male	20-54 years	Rate	2016	13004.5	15323.7	11081.4
1	Prevalence	Female	20-54 years	Rate	2016	13985.1	16421.9	11943.1
1	Prevalence	Male	20-54 years	Number	2017	2.42241e+08	2.86207e+08	2.06343e+08
1	Prevalence	Female	20-54 years	Number	2017	2.57548e+08	302940182	2.20006e+08
1	Prevalence	Male	20-54 years	Rate	2017	13122.7	15504.5	11178.1
1	Prevalence	Female	20-54 years	Rate	2017	14144.6	16637.6	12082.8
1	Prevalence	Male	20-54 years	Number	2018	2.4645e+08	2.91966e+08	2.09914e+08
1	Prevalence	Female	20-54 years	Number	2018	2.62349e+08	309199603	2.24189e+08
1	Prevalence	Male	20-54 years	Rate	2018	13241.1	15686.6	11278.1
1	Prevalence	Female	20-54 years	Rate	2018	14304.6	16859.1	12223.9
1	Prevalence	Male	20-54 years	Number	2019	2.50051e+08	2.96954e+08	2.1329e+08
1	Prevalence	Female	20-54 years	Number	2019	2.6622e+08	3.14024e+08	2.27706e+08
1	Prevalence	Male	20-54 years	Rate	2019	13333.1	15834.1	11373
1	Prevalence	Female	20-54 years	Rate	2019	14421.4	17011	12335
1	Prevalence	Male	20-54 years	Number	2020	2.53141e+08	3.00667e+08	2.15912e+08
1	Prevalence	Female	20-54 years	Number	2020	2.69347e+08	3.17826e+08	2.30372e+08
1	Prevalence	Male	20-54 years	Rate	2020	13403	15919.4	11431.9
1	Prevalence	Female	20-54 years	Rate	2020	14502.5	17112.7	12403.9
1	Prevalence	Male	20-54 years	Number	2021	2.56129e+08	3.04258e+08	2.18434e+08
1	Prevalence	Female	20-54 years	Number	2021	2.72419e+08	321675422	2.32989e+08
1	Prevalence	Male	20-54 years	Rate	2021	13470.7	16002	11488.2
1	Prevalence	Female	20-54 years	Rate	2021	14582.3	17218.9	12471.6
1	Prevalence	Male	<70 years	Number	1990	1.98413e+08	228242747	1.7269e+08
1	Prevalence	Female	<70 years	Number	1990	2.1372e+08	2.44468e+08	1.86614e+08
1	Prevalence	Male	<70 years	Rate	1990	7622.42	8768.37	6634.21
1	Prevalence	Female	<70 years	Rate	1990	8452.14	9668.16	7380.16
1	Prevalence	Male	<70 years	Number	1991	2.02219e+08	2.32328e+08	1.75761e+08
1	Prevalence	Female	<70 years	Number	1991	2.17823e+08	249049613	1.90481e+08
1	Prevalence	Male	<70 years	Rate	1991	7649.69	8788.69	6648.84
1	Prevalence	Female	<70 years	Rate	1991	8490.17	9707.29	7424.44
1	Prevalence	Male	<70 years	Number	1992	2.06067e+08	236485780	1.78927e+08
1	Prevalence	Female	<70 years	Number	1992	2.21982e+08	2.5368e+08	194156722
1	Prevalence	Male	<70 years	Rate	1992	7681.83	8815.77	6670.1
1	Prevalence	Female	<70 years	Rate	1992	8532.87	9751.3	7463.27
1	Prevalence	Male	<70 years	Number	1993	2.09948e+08	2.4107e+08	1.82185e+08
1	Prevalence	Female	<70 years	Number	1993	2.26184e+08	2.58344e+08	1.97766e+08
1	Prevalence	Male	<70 years	Rate	1993	7718.67	8862.88	6697.98
1	Prevalence	Female	<70 years	Rate	1993	8579.52	9799.41	7501.57
1	Prevalence	Male	<70 years	Number	1994	2.13818e+08	2.45403e+08	1.85534e+08
1	Prevalence	Female	<70 years	Number	1994	2.3041e+08	262951082	2.01373e+08
1	Prevalence	Male	<70 years	Rate	1994	7760.29	8906.63	6733.73
1	Prevalence	Female	<70 years	Rate	1994	8630.26	9849.14	7542.64
1	Prevalence	Male	<70 years	Number	1995	2.17764e+08	2.49919e+08	1.88918e+08
1	Prevalence	Female	<70 years	Number	1995	2.34713e+08	2.67832e+08	2.04908e+08
1	Prevalence	Male	<70 years	Rate	1995	7806.77	8959.52	6772.65
1	Prevalence	Female	<70 years	Rate	1995	8684.83	9910.28	7581.98
1	Prevalence	Male	<70 years	Number	1996	2.21926e+08	2.54725e+08	1.9274e+08
1	Prevalence	Female	<70 years	Number	1996	2.39325e+08	2.72815e+08	209273496
1	Prevalence	Male	<70 years	Rate	1996	7859.78	9021.39	6826.12
1	Prevalence	Female	<70 years	Rate	1996	8747.99	9972.14	7649.52
1	Prevalence	Male	<70 years	Number	1997	2.26265e+08	2.59742e+08	1.96735e+08
1	Prevalence	Female	<70 years	Number	1997	244264149	2.78128e+08	2.13993e+08
1	Prevalence	Male	<70 years	Rate	1997	7918.73	9090.31	6885.23
1	Prevalence	Female	<70 years	Rate	1997	8820.83	10043.7	7727.68
1	Prevalence	Male	<70 years	Number	1998	2.30698e+08	2.64551e+08	2.00804e+08
1	Prevalence	Female	<70 years	Number	1998	2.49376e+08	2.83731e+08	2.18886e+08
1	Prevalence	Male	<70 years	Rate	1998	7980.27	9151.32	6946.18
1	Prevalence	Female	<70 years	Rate	1998	8898.07	10123.9	7810.14
1	Prevalence	Male	<70 years	Number	1999	2.35162e+08	2.69422e+08	2.04948e+08
1	Prevalence	Female	<70 years	Number	1999	254525044	2.89654e+08	2.23788e+08
1	Prevalence	Male	<70 years	Rate	1999	8041.85	9213.46	7008.64
1	Prevalence	Female	<70 years	Rate	1999	8974.54	10213.2	7890.76
1	Prevalence	Male	<70 years	Number	2000	2.39586e+08	2.74457e+08	2.09034e+08
1	Prevalence	Female	<70 years	Number	2000	2.59619e+08	2.95556e+08	2.28405e+08
1	Prevalence	Male	<70 years	Rate	2000	8099.92	9278.81	7067.01
1	Prevalence	Female	<70 years	Rate	2000	9045.7	10297.8	7958.12
1	Prevalence	Male	<70 years	Number	2001	2.43898e+08	2.79373e+08	2.12812e+08
1	Prevalence	Female	<70 years	Number	2001	2.64277e+08	3.00929e+08	232420952
1	Prevalence	Male	<70 years	Rate	2001	8150.91	9336.47	7112.06
1	Prevalence	Female	<70 years	Rate	2001	9097.71	10359.5	8001.08
1	Prevalence	Male	<70 years	Number	2002	2.48181e+08	2.84353e+08	2.16388e+08
1	Prevalence	Female	<70 years	Number	2002	2.68492e+08	3.06158e+08	2.3595e+08
1	Prevalence	Male	<70 years	Rate	2002	8197.06	9391.78	7146.98
1	Prevalence	Female	<70 years	Rate	2002	9130.02	10410.8	8023.45
1	Prevalence	Male	<70 years	Number	2003	2.52507e+08	2.89353e+08	2.19908e+08
1	Prevalence	Female	<70 years	Number	2003	2.72521e+08	310700375	2.39223e+08
1	Prevalence	Male	<70 years	Rate	2003	8241.38	9443.96	7177.39
1	Prevalence	Female	<70 years	Rate	2003	9152.76	10435	8034.43
1	Prevalence	Male	<70 years	Number	2004	2.56999e+08	294212063	2.23714e+08
1	Prevalence	Female	<70 years	Number	2004	2.76769e+08	3.15221e+08	2.4267e+08
1	Prevalence	Male	<70 years	Rate	2004	8288.35	9488.48	7214.88
1	Prevalence	Female	<70 years	Rate	2004	9179.96	10455.3	8048.95
1	Prevalence	Male	<70 years	Number	2005	2.61732e+08	2.98867e+08	2.27724e+08
1	Prevalence	Female	<70 years	Number	2005	2.81553e+08	3.20639e+08	2.46596e+08
1	Prevalence	Male	<70 years	Rate	2005	8340.21	9523.53	7256.54
1	Prevalence	Female	<70 years	Rate	2005	9222.04	10502.3	8077.06
1	Prevalence	Male	<70 years	Number	2006	2.66413e+08	3.04126e+08	2.31821e+08
1	Prevalence	Female	<70 years	Number	2006	2.86555e+08	3.26582e+08	2.51125e+08
1	Prevalence	Male	<70 years	Rate	2006	8386.87	9574.12	7297.89
1	Prevalence	Female	<70 years	Rate	2006	9268.06	10562.6	8122.14
1	Prevalence	Male	<70 years	Number	2007	2.70822e+08	3.09061e+08	2.35769e+08
1	Prevalence	Female	<70 years	Number	2007	2.91363e+08	3.32253e+08	2.55515e+08
1	Prevalence	Male	<70 years	Rate	2007	8421.26	9610.3	7331.27
1	Prevalence	Female	<70 years	Rate	2007	9304.46	10610.2	8159.65
1	Prevalence	Male	<70 years	Number	2008	2.75281e+08	3.13984e+08	2.39555e+08
1	Prevalence	Female	<70 years	Number	2008	2.96274e+08	3.37681e+08	2.59995e+08
1	Prevalence	Male	<70 years	Rate	2008	8452.52	9640.91	7355.54
1	Prevalence	Female	<70 years	Rate	2008	9340.02	10645.3	8196.32
1	Prevalence	Male	<70 years	Number	2009	2.80035e+08	3.19259e+08	2.43575e+08
1	Prevalence	Female	<70 years	Number	2009	3.01574e+08	3.43384e+08	2.64734e+08
1	Prevalence	Male	<70 years	Rate	2009	8490.25	9679.46	7384.84
1	Prevalence	Female	<70 years	Rate	2009	9384.32	10685.4	8237.94
1	Prevalence	Male	<70 years	Number	2010	2.85244e+08	3.25218e+08	2.48152e+08
1	Prevalence	Female	<70 years	Number	2010	3.07458e+08	3.49724e+08	2.6984e+08
1	Prevalence	Male	<70 years	Rate	2010	8545.55	9743.13	7434.32
1	Prevalence	Female	<70 years	Rate	2010	9448.64	10747.6	8292.61
1	Prevalence	Male	<70 years	Number	2011	2.90922e+08	3.31689e+08	2.53067e+08
1	Prevalence	Female	<70 years	Number	2011	3.13839e+08	3.56858e+08	2.7528e+08
1	Prevalence	Male	<70 years	Rate	2011	8617.21	9824.74	7495.93
1	Prevalence	Female	<70 years	Rate	2011	9529.59	10835.9	8358.78
1	Prevalence	Male	<70 years	Number	2012	2.96888e+08	338517284	258246358
1	Prevalence	Female	<70 years	Number	2012	3.20464e+08	3.64355e+08	280819241
1	Prevalence	Male	<70 years	Rate	2012	8693.23	9912.17	7561.75
1	Prevalence	Female	<70 years	Rate	2012	9614.03	10930.8	8424.66
1	Prevalence	Male	<70 years	Number	2013	3.03035e+08	3.45542e+08	2.63664e+08
1	Prevalence	Female	<70 years	Number	2013	3.27263e+08	3.72091e+08	2.86441e+08
1	Prevalence	Male	<70 years	Rate	2013	8770.5	10000.8	7631.02
1	Prevalence	Female	<70 years	Rate	2013	9699.85	11028.5	8489.93
1	Prevalence	Male	<70 years	Number	2014	309271928	3.5264e+08	268920887
1	Prevalence	Female	<70 years	Number	2014	3.34142e+08	3.79952e+08	2.92137e+08
1	Prevalence	Male	<70 years	Rate	2014	8847.9	10088.6	7693.51
1	Prevalence	Female	<70 years	Rate	2014	9786.64	11128.4	8556.36
1	Prevalence	Male	<70 years	Number	2015	3.15514e+08	3.59735e+08	2.74255e+08
1	Prevalence	Female	<70 years	Number	2015	341041575	3.87803e+08	2.97859e+08
1	Prevalence	Male	<70 years	Rate	2015	8922.63	10173.2	7755.83
1	Prevalence	Female	<70 years	Rate	2015	9872.14	11225.7	8622.14
1	Prevalence	Male	<70 years	Number	2016	3.22115e+08	3.67715e+08	2.80172e+08
1	Prevalence	Female	<70 years	Number	2016	3.48572e+08	3.9601e+08	3.04861e+08
1	Prevalence	Male	<70 years	Rate	2016	9007.32	10282.4	7834.45
1	Prevalence	Female	<70 years	Rate	2016	9976.93	11334.7	8725.82
1	Prevalence	Male	<70 years	Number	2017	3.2898e+08	3.7648e+08	2.86124e+08
1	Prevalence	Female	<70 years	Number	2017	356653975	4.05417e+08	3.11831e+08
1	Prevalence	Male	<70 years	Rate	2017	9103.36	10417.7	7917.47
1	Prevalence	Female	<70 years	Rate	2017	10102.8	11484.1	8833.14
1	Prevalence	Male	<70 years	Number	2018	3.35738e+08	3.84824e+08	2.92013e+08
1	Prevalence	Female	<70 years	Number	2018	3.64631e+08	4.14758e+08	3.18257e+08
1	Prevalence	Male	<70 years	Rate	2018	9198	10542.8	8000.08
1	Prevalence	Female	<70 years	Rate	2018	10227.1	11633	8926.4
1	Prevalence	Male	<70 years	Number	2019	3.41647e+08	3.91405e+08	2.97112e+08
1	Prevalence	Female	<70 years	Number	2019	3.71318e+08	4.22258e+08	3.23555e+08
1	Prevalence	Male	<70 years	Rate	2019	9275.26	10626.1	8066.19
1	Prevalence	Female	<70 years	Rate	2019	10321.8	11737.8	8994.08
1	Prevalence	Male	<70 years	Number	2020	3.46936e+08	3.97184e+08	301604391
1	Prevalence	Female	<70 years	Number	2020	3.77132e+08	4.2881e+08	3.28537e+08
1	Prevalence	Male	<70 years	Rate	2020	9338.46	10691	8118.26
1	Prevalence	Female	<70 years	Rate	2020	10394.1	11818.4	9054.8
1	Prevalence	Male	<70 years	Number	2021	3.51664e+08	4.02318e+08	3.05595e+08
1	Prevalence	Female	<70 years	Number	2021	3.82465e+08	4.34811e+08	3.33081e+08
1	Prevalence	Male	<70 years	Rate	2021	9397.84	10751.5	8166.68
1	Prevalence	Female	<70 years	Rate	2021	10464.1	11896.3	9112.99
1	Prevalence	Male	5-9 years	Number	1990	73808.4	124989	39407
1	Prevalence	Female	5-9 years	Number	1990	72979.4	122204	38928
1	Prevalence	Male	5-9 years	Rate	1990	24.6272	41.7045	13.1487
1	Prevalence	Female	5-9 years	Rate	1990	25.7125	43.0555	13.7153
1	Prevalence	Male	5-9 years	Number	1991	75053.7	126650	40125
1	Prevalence	Female	5-9 years	Number	1991	74048.2	123917	39554.5
1	Prevalence	Male	5-9 years	Rate	1991	24.6233	41.5508	13.164
1	Prevalence	Female	5-9 years	Rate	1991	25.7032	43.0136	13.73
1	Prevalence	Male	5-9 years	Number	1992	76201.4	128096	40792
1	Prevalence	Female	5-9 years	Number	1992	75020.6	125458	40138.4
1	Prevalence	Male	5-9 years	Rate	1992	24.6148	41.3779	13.1768
1	Prevalence	Female	5-9 years	Rate	1992	25.6924	42.9658	13.7463
1	Prevalence	Male	5-9 years	Number	1993	77151.5	129409	41355.3
1	Prevalence	Female	5-9 years	Number	1993	75794.2	126653	40613.6
1	Prevalence	Male	5-9 years	Rate	1993	24.6081	41.2759	13.1906
1	Prevalence	Female	5-9 years	Rate	1993	25.685	42.92	13.7631
1	Prevalence	Male	5-9 years	Number	1994	77830.6	130467	41729.4
1	Prevalence	Female	5-9 years	Number	1994	76295.4	127436	40950
1	Prevalence	Male	5-9 years	Rate	1994	24.6075	41.2496	13.1935
1	Prevalence	Female	5-9 years	Rate	1994	25.6846	42.9009	13.7857
1	Prevalence	Male	5-9 years	Number	1995	78236.3	130927	41926.8
1	Prevalence	Female	5-9 years	Number	1995	76525.7	127793	41109.2
1	Prevalence	Male	5-9 years	Rate	1995	24.6168	41.1958	13.1921
1	Prevalence	Female	5-9 years	Rate	1995	25.6938	42.9069	13.8026
1	Prevalence	Male	5-9 years	Number	1996	78369.4	131263	41945.8
1	Prevalence	Female	5-9 years	Number	1996	76501.4	127862	41109.1
1	Prevalence	Male	5-9 years	Rate	1996	24.6419	41.2733	13.1891
1	Prevalence	Female	5-9 years	Rate	1996	25.7171	42.9828	13.8195
1	Prevalence	Male	5-9 years	Number	1997	78291.7	131241	41857.4
1	Prevalence	Female	5-9 years	Number	1997	76289.7	127601	40970.1
1	Prevalence	Male	5-9 years	Rate	1997	24.6818	41.3742	13.1957
1	Prevalence	Female	5-9 years	Rate	1997	25.7531	43.0742	13.8303
1	Prevalence	Male	5-9 years	Number	1998	78066.7	130963	41696.1
1	Prevalence	Female	5-9 years	Number	1998	75950.8	127174	40750.7
1	Prevalence	Male	5-9 years	Rate	1998	24.7343	41.4937	13.2108
1	Prevalence	Female	5-9 years	Rate	1998	25.7988	43.1983	13.8421
1	Prevalence	Male	5-9 years	Number	1999	77755	130525	41493.5
1	Prevalence	Female	5-9 years	Number	1999	75544.9	126646	40481.8
1	Prevalence	Male	5-9 years	Rate	1999	24.7944	41.6216	13.2314
1	Prevalence	Female	5-9 years	Rate	1999	25.8489	43.3341	13.8515
1	Prevalence	Male	5-9 years	Number	2000	77430.8	130057	41286.7
1	Prevalence	Female	5-9 years	Number	2000	75145.6	126120	40201.2
1	Prevalence	Male	5-9 years	Rate	2000	24.8552	41.7481	13.253
1	Prevalence	Female	5-9 years	Rate	2000	25.8971	43.4641	13.8544
1	Prevalence	Male	5-9 years	Number	2001	77257.2	129845	41129.5
1	Prevalence	Female	5-9 years	Number	2001	74925.4	125254	40159.4
1	Prevalence	Male	5-9 years	Rate	2001	24.9091	41.8642	13.2609
1	Prevalence	Female	5-9 years	Rate	2001	25.9436	43.3703	13.9056
1	Prevalence	Male	5-9 years	Number	2002	77231.5	129894	41040
1	Prevalence	Female	5-9 years	Number	2002	74889.4	125062	40108.2
1	Prevalence	Male	5-9 years	Rate	2002	24.9578	41.9761	13.2623
1	Prevalence	Female	5-9 years	Rate	2002	25.9929	43.407	13.9209
1	Prevalence	Male	5-9 years	Number	2003	77282.9	130073	40978.2
1	Prevalence	Female	5-9 years	Number	2003	74952.8	125161	40086.8
1	Prevalence	Male	5-9 years	Rate	2003	25.0001	42.077	13.256
1	Prevalence	Female	5-9 years	Rate	2003	26.0392	43.4819	13.9265
1	Prevalence	Male	5-9 years	Number	2004	77379.5	130315	40929.2
1	Prevalence	Female	5-9 years	Number	2004	75066.9	125254	40078.3
1	Prevalence	Male	5-9 years	Rate	2004	25.0345	42.1606	13.2418
1	Prevalence	Female	5-9 years	Rate	2004	26.0764	43.5104	13.9223
1	Prevalence	Male	5-9 years	Number	2005	77534.8	130637	40950.1
1	Prevalence	Female	5-9 years	Number	2005	75225.4	125537	40082.2
1	Prevalence	Male	5-9 years	Rate	2005	25.0588	42.2211	13.2348
1	Prevalence	Female	5-9 years	Rate	2005	26.0975	43.5517	13.9055
1	Prevalence	Male	5-9 years	Number	2006	77738.4	130915	41091.4
1	Prevalence	Female	5-9 years	Number	2006	75427.8	125916	40245.3
1	Prevalence	Male	5-9 years	Rate	2006	25.0692	42.2176	13.2512
1	Prevalence	Female	5-9 years	Rate	2006	26.1034	43.576	13.9278
1	Prevalence	Male	5-9 years	Number	2007	78004	131331	41259.5
1	Prevalence	Female	5-9 years	Number	2007	75709.1	126413	40432
1	Prevalence	Male	5-9 years	Rate	2007	25.0667	42.2034	13.2588
1	Prevalence	Female	5-9 years	Rate	2007	26.1015	43.5821	13.9393
1	Prevalence	Male	5-9 years	Number	2008	78379.1	131918	41454.3
1	Prevalence	Female	5-9 years	Number	2008	76111.9	127093	40661.9
1	Prevalence	Male	5-9 years	Rate	2008	25.0574	42.1733	13.2527
1	Prevalence	Female	5-9 years	Rate	2008	26.0949	43.5736	13.9409
1	Prevalence	Male	5-9 years	Number	2009	78891.6	132724	41704.2
1	Prevalence	Female	5-9 years	Number	2009	76656.7	127995	40973.1
1	Prevalence	Male	5-9 years	Rate	2009	25.0461	42.1366	13.24
1	Prevalence	Female	5-9 years	Rate	2009	26.0861	43.5563	13.943
1	Prevalence	Male	5-9 years	Number	2010	79529.3	133736	42028.9
1	Prevalence	Female	5-9 years	Number	2010	77323.7	129102	41355.6
1	Prevalence	Male	5-9 years	Rate	2010	25.0376	42.1032	13.2317
1	Prevalence	Female	5-9 years	Rate	2010	26.0776	43.5399	13.9473
1	Prevalence	Male	5-9 years	Number	2011	80329.9	135138	42458.8
1	Prevalence	Female	5-9 years	Number	2011	78152.7	130470	41773.3
1	Prevalence	Male	5-9 years	Rate	2011	25.0303	42.1082	13.2299
1	Prevalence	Female	5-9 years	Rate	2011	26.0686	43.5194	13.9339
1	Prevalence	Male	5-9 years	Number	2012	81303	136876	42989.7
1	Prevalence	Female	5-9 years	Number	2012	79154	132128	42282.7
1	Prevalence	Male	5-9 years	Rate	2012	25.0194	42.121	13.2292
1	Prevalence	Female	5-9 years	Rate	2012	26.0573	43.4963	13.9193
1	Prevalence	Male	5-9 years	Number	2013	82383.2	138812	43611.8
1	Prevalence	Female	5-9 years	Number	2013	80265.1	134017	42853.4
1	Prevalence	Male	5-9 years	Rate	2013	25.0053	42.1327	13.2372
1	Prevalence	Female	5-9 years	Rate	2013	26.0442	43.4857	13.905
1	Prevalence	Male	5-9 years	Number	2014	83469.2	140734	44238.5
1	Prevalence	Female	5-9 years	Number	2014	81386.6	135936	43432.3
1	Prevalence	Male	5-9 years	Rate	2014	24.9915	42.137	13.2454
1	Prevalence	Female	5-9 years	Rate	2014	26.0327	43.4812	13.8925
1	Prevalence	Male	5-9 years	Number	2015	84415.2	142417	44788.9
1	Prevalence	Female	5-9 years	Number	2015	82375.8	137611	43940
1	Prevalence	Male	5-9 years	Rate	2015	24.9846	42.1516	13.2563
1	Prevalence	Female	5-9 years	Rate	2015	26.0276	43.4799	13.8834
1	Prevalence	Male	5-9 years	Number	2016	85147.7	143678	45266.6
1	Prevalence	Female	5-9 years	Number	2016	83135.4	139062	44277.3
1	Prevalence	Male	5-9 years	Rate	2016	24.9854	42.1604	13.2829
1	Prevalence	Female	5-9 years	Rate	2016	26.022	43.5274	13.8592
1	Prevalence	Male	5-9 years	Number	2017	85789.2	144500	45685.6
1	Prevalence	Female	5-9 years	Number	2017	83774.4	140203	44533.1
1	Prevalence	Male	5-9 years	Rate	2017	24.984	42.082	13.3048
1	Prevalence	Female	5-9 years	Rate	2017	26.0074	43.5254	13.8251
1	Prevalence	Male	5-9 years	Number	2018	86400.3	145540	46075
1	Prevalence	Female	5-9 years	Number	2018	84374.2	141202	44751
1	Prevalence	Male	5-9 years	Rate	2018	24.9763	42.0723	13.3192
1	Prevalence	Female	5-9 years	Rate	2018	25.9891	43.4932	13.7843
1	Prevalence	Male	5-9 years	Number	2019	86961.9	146864	46433
1	Prevalence	Female	5-9 years	Number	2019	84941	142194	44946.7
1	Prevalence	Male	5-9 years	Rate	2019	24.9641	42.1601	13.3295
1	Prevalence	Female	5-9 years	Rate	2019	25.9759	43.4844	13.7452
1	Prevalence	Male	5-9 years	Number	2020	87592.3	147977	46757.2
1	Prevalence	Female	5-9 years	Number	2020	85584.4	143300	45270.5
1	Prevalence	Male	5-9 years	Rate	2020	24.9384	42.1306	13.3123
1	Prevalence	Female	5-9 years	Rate	2020	25.9599	43.4664	13.7317
1	Prevalence	Male	5-9 years	Number	2021	88263.3	149182	47098
1	Prevalence	Female	5-9 years	Number	2021	86251.5	144452	45604.5
1	Prevalence	Male	5-9 years	Rate	2021	24.8996	42.0852	13.2866
1	Prevalence	Female	5-9 years	Rate	2021	25.9343	43.4341	13.7125
1	Prevalence	Male	10-14 years	Number	1990	1.5121e+06	2.19088e+06	986081
1	Prevalence	Female	10-14 years	Number	1990	1.57616e+06	2.28696e+06	1.04099e+06
1	Prevalence	Male	10-14 years	Rate	1990	551.353	798.854	359.553
1	Prevalence	Female	10-14 years	Rate	1990	602.899	874.788	398.19
1	Prevalence	Male	10-14 years	Number	1991	1.53349e+06	2.22157e+06	1.00078e+06
1	Prevalence	Female	10-14 years	Number	1991	1.59576e+06	2.31576e+06	1.05451e+06
1	Prevalence	Male	10-14 years	Rate	1991	552.208	799.987	360.38
1	Prevalence	Female	10-14 years	Rate	1991	603.687	876.066	398.929
1	Prevalence	Male	10-14 years	Number	1992	1.55898e+06	2.2583e+06	1.01791e+06
1	Prevalence	Female	10-14 years	Number	1992	1.61863e+06	2.3491e+06	1.07014e+06
1	Prevalence	Male	10-14 years	Rate	1992	553.127	801.244	361.153
1	Prevalence	Female	10-14 years	Rate	1992	604.402	877.162	399.592
1	Prevalence	Male	10-14 years	Number	1993	1.58797e+06	2.30008e+06	1.03669e+06
1	Prevalence	Female	10-14 years	Number	1993	1.6445e+06	2.38666e+06	1.08772e+06
1	Prevalence	Male	10-14 years	Rate	1993	553.904	802.3	361.61
1	Prevalence	Female	10-14 years	Rate	1993	604.932	877.936	400.119
1	Prevalence	Male	10-14 years	Number	1994	1.61896e+06	2.34466e+06	1.05736e+06
1	Prevalence	Female	10-14 years	Number	1994	1.67212e+06	2.42666e+06	1.1065e+06
1	Prevalence	Male	10-14 years	Rate	1994	554.384	802.886	362.073
1	Prevalence	Female	10-14 years	Rate	1994	605.187	878.275	400.474
1	Prevalence	Male	10-14 years	Number	1995	1.65112e+06	2.39071e+06	1.07871e+06
1	Prevalence	Female	10-14 years	Number	1995	1.70112e+06	2.46863e+06	1.1263e+06
1	Prevalence	Male	10-14 years	Rate	1995	554.465	802.826	362.244
1	Prevalence	Female	10-14 years	Rate	1995	605.124	878.145	400.648
1	Prevalence	Male	10-14 years	Number	1996	1.68588e+06	2.44269e+06	1.1012e+06
1	Prevalence	Female	10-14 years	Number	1996	1.73322e+06	2.51686e+06	1.1475e+06
1	Prevalence	Male	10-14 years	Rate	1996	554.55	803.492	362.225
1	Prevalence	Female	10-14 years	Rate	1996	605.142	878.742	400.64
1	Prevalence	Male	10-14 years	Number	1997	1.72147e+06	2.49619e+06	1.124e+06
1	Prevalence	Female	10-14 years	Number	1997	1.76647e+06	2.56673e+06	1.16959e+06
1	Prevalence	Male	10-14 years	Rate	1997	555.078	804.881	362.428
1	Prevalence	Female	10-14 years	Rate	1997	605.653	880.031	401.007
1	Prevalence	Male	10-14 years	Number	1998	1.75396e+06	2.54574e+06	1.14606e+06
1	Prevalence	Female	10-14 years	Number	1998	1.79665e+06	2.61193e+06	1.18952e+06
1	Prevalence	Male	10-14 years	Rate	1998	555.963	806.941	363.274
1	Prevalence	Female	10-14 years	Rate	1998	606.586	881.843	401.605
1	Prevalence	Male	10-14 years	Number	1999	1.78016e+06	2.58677e+06	1.16317e+06
1	Prevalence	Female	10-14 years	Number	1999	1.82053e+06	2.64578e+06	1.20478e+06
1	Prevalence	Male	10-14 years	Rate	1999	557.008	809.394	363.951
1	Prevalence	Female	10-14 years	Rate	1999	607.76	883.262	402.201
1	Prevalence	Male	10-14 years	Number	2000	1.79732e+06	2.61509e+06	1.17515e+06
1	Prevalence	Female	10-14 years	Number	2000	1.83553e+06	2.6653e+06	1.21361e+06
1	Prevalence	Male	10-14 years	Rate	2000	557.927	811.781	364.792
1	Prevalence	Female	10-14 years	Rate	2000	608.908	884.172	402.597
1	Prevalence	Male	10-14 years	Number	2001	1.80406e+06	2.61329e+06	1.18077e+06
1	Prevalence	Female	10-14 years	Number	2001	1.84021e+06	2.66874e+06	1.21586e+06
1	Prevalence	Male	10-14 years	Rate	2001	559.025	809.781	365.884
1	Prevalence	Female	10-14 years	Rate	2001	610.163	884.881	403.147
1	Prevalence	Male	10-14 years	Number	2002	1.80417e+06	2.60191e+06	1.18339e+06
1	Prevalence	Female	10-14 years	Number	2002	1.83812e+06	2.66323e+06	1.21312e+06
1	Prevalence	Male	10-14 years	Rate	2002	560.558	808.419	367.683
1	Prevalence	Female	10-14 years	Rate	2002	611.67	886.24	403.689
1	Prevalence	Male	10-14 years	Number	2003	1.80052e+06	2.58583e+06	1.18258e+06
1	Prevalence	Female	10-14 years	Number	2003	1.83212e+06	2.65263e+06	1.20791e+06
1	Prevalence	Male	10-14 years	Rate	2003	562.505	807.847	369.453
1	Prevalence	Female	10-14 years	Rate	2003	613.411	888.127	404.42
1	Prevalence	Male	10-14 years	Number	2004	1.79506e+06	2.57815e+06	1.18046e+06
1	Prevalence	Female	10-14 years	Number	2004	1.82428e+06	2.6398e+06	1.20687e+06
1	Prevalence	Male	10-14 years	Rate	2004	564.743	811.112	371.385
1	Prevalence	Female	10-14 years	Rate	2004	615.314	890.382	407.066
1	Prevalence	Male	10-14 years	Number	2005	1.78957e+06	2.57303e+06	1.17779e+06
1	Prevalence	Female	10-14 years	Number	2005	1.81677e+06	2.62677e+06	1.20386e+06
1	Prevalence	Male	10-14 years	Rate	2005	567.106	815.381	373.236
1	Prevalence	Female	10-14 years	Rate	2005	617.33	892.563	409.064
1	Prevalence	Male	10-14 years	Number	2006	1.78623e+06	2.57085e+06	1.17611e+06
1	Prevalence	Female	10-14 years	Number	2006	1.81174e+06	2.61989e+06	1.20008e+06
1	Prevalence	Male	10-14 years	Rate	2006	568.902	818.797	374.583
1	Prevalence	Female	10-14 years	Rate	2006	618.782	894.794	409.875
1	Prevalence	Male	10-14 years	Number	2007	1.78428e+06	2.57004e+06	1.17405e+06
1	Prevalence	Female	10-14 years	Number	2007	1.80844e+06	2.61625e+06	1.19601e+06
1	Prevalence	Male	10-14 years	Rate	2007	569.996	821.011	375.057
1	Prevalence	Female	10-14 years	Rate	2007	619.468	896.178	409.686
1	Prevalence	Male	10-14 years	Number	2008	1.78335e+06	2.57036e+06	1.17274e+06
1	Prevalence	Female	10-14 years	Number	2008	1.80655e+06	2.61517e+06	1.19286e+06
1	Prevalence	Male	10-14 years	Rate	2008	570.729	822.597	375.314
1	Prevalence	Female	10-14 years	Rate	2008	619.795	897.217	409.249
1	Prevalence	Male	10-14 years	Number	2009	1.78407e+06	2.573e+06	1.1726e+06
1	Prevalence	Female	10-14 years	Number	2009	1.80676e+06	2.6171e+06	1.19141e+06
1	Prevalence	Male	10-14 years	Rate	2009	571.406	824.086	375.563
1	Prevalence	Female	10-14 years	Rate	2009	620.135	898.265	408.929
1	Prevalence	Male	10-14 years	Number	2010	1.78722e+06	2.57932e+06	1.17416e+06
1	Prevalence	Female	10-14 years	Number	2010	1.80979e+06	2.62374e+06	1.19221e+06
1	Prevalence	Male	10-14 years	Rate	2010	572.21	825.816	375.928
1	Prevalence	Female	10-14 years	Rate	2010	620.694	899.847	408.886
1	Prevalence	Male	10-14 years	Number	2011	1.7918e+06	2.58635e+06	1.17631e+06
1	Prevalence	Female	10-14 years	Number	2011	1.81443e+06	2.63079e+06	1.196e+06
1	Prevalence	Male	10-14 years	Rate	2011	572.871	826.9	376.087
1	Prevalence	Female	10-14 years	Rate	2011	621.17	900.651	409.449
1	Prevalence	Male	10-14 years	Number	2012	1.79765e+06	2.59516e+06	1.17933e+06
1	Prevalence	Female	10-14 years	Number	2012	1.82048e+06	2.64081e+06	1.20015e+06
1	Prevalence	Male	10-14 years	Rate	2012	573.1	827.349	375.977
1	Prevalence	Female	10-14 years	Rate	2012	621.246	901.189	409.557
1	Prevalence	Male	10-14 years	Number	2013	1.80594e+06	2.60743e+06	1.18437e+06
1	Prevalence	Female	10-14 years	Number	2013	1.82927e+06	2.65482e+06	1.2049e+06
1	Prevalence	Male	10-14 years	Rate	2013	573.072	827.409	375.832
1	Prevalence	Female	10-14 years	Rate	2013	621.103	901.404	409.105
1	Prevalence	Male	10-14 years	Number	2014	1.81703e+06	2.6228e+06	1.19136e+06
1	Prevalence	Female	10-14 years	Number	2014	1.84127e+06	2.67258e+06	1.21174e+06
1	Prevalence	Male	10-14 years	Rate	2014	572.882	826.931	375.617
1	Prevalence	Female	10-14 years	Rate	2014	620.841	901.141	408.575
1	Prevalence	Male	10-14 years	Number	2015	1.83103e+06	2.64229e+06	1.20012e+06
1	Prevalence	Female	10-14 years	Number	2015	1.8567e+06	2.69456e+06	1.22076e+06
1	Prevalence	Male	10-14 years	Rate	2015	572.621	826.327	375.315
1	Prevalence	Female	10-14 years	Rate	2015	620.602	900.656	408.04
1	Prevalence	Male	10-14 years	Number	2016	1.84903e+06	2.6658e+06	1.20977e+06
1	Prevalence	Female	10-14 years	Number	2016	1.87669e+06	2.72258e+06	1.2352e+06
1	Prevalence	Male	10-14 years	Rate	2016	572.252	825.034	374.41
1	Prevalence	Female	10-14 years	Rate	2016	620.355	899.972	408.306
1	Prevalence	Male	10-14 years	Number	2017	1.87099e+06	2.70061e+06	1.22129e+06
1	Prevalence	Female	10-14 years	Number	2017	1.90097e+06	2.75621e+06	1.25123e+06
1	Prevalence	Male	10-14 years	Rate	2017	571.71	825.211	373.183
1	Prevalence	Female	10-14 years	Rate	2017	620.006	898.941	408.091
1	Prevalence	Male	10-14 years	Number	2018	1.89521e+06	2.74677e+06	1.23383e+06
1	Prevalence	Female	10-14 years	Number	2018	1.92774e+06	2.79408e+06	1.27033e+06
1	Prevalence	Male	10-14 years	Rate	2018	570.979	827.531	371.722
1	Prevalence	Female	10-14 years	Rate	2018	619.501	897.907	408.234
1	Prevalence	Male	10-14 years	Number	2019	1.91945e+06	2.79137e+06	1.24755e+06
1	Prevalence	Female	10-14 years	Number	2019	1.95457e+06	2.83335e+06	1.28898e+06
1	Prevalence	Male	10-14 years	Rate	2019	570.171	829.174	370.584
1	Prevalence	Female	10-14 years	Rate	2019	618.909	897.171	408.151
1	Prevalence	Male	10-14 years	Number	2020	1.94077e+06	2.82225e+06	1.26135e+06
1	Prevalence	Female	10-14 years	Number	2020	1.97835e+06	2.86809e+06	1.30455e+06
1	Prevalence	Male	10-14 years	Rate	2020	569.666	828.402	370.239
1	Prevalence	Female	10-14 years	Rate	2020	618.556	896.745	407.884
1	Prevalence	Male	10-14 years	Number	2021	1.95793e+06	2.84706e+06	1.27248e+06
1	Prevalence	Female	10-14 years	Number	2021	1.99783e+06	2.89662e+06	1.31732e+06
1	Prevalence	Male	10-14 years	Rate	2021	569.645	828.331	370.219
1	Prevalence	Female	10-14 years	Rate	2021	618.666	896.991	407.933
1	Prevalence	Male	15-19 years	Number	1990	7.89673e+06	1.06131e+07	5.64403e+06
1	Prevalence	Female	15-19 years	Number	1990	8.4072e+06	1.13892e+07	6.09939e+06
1	Prevalence	Male	15-19 years	Rate	1990	2992.49	4021.87	2138.83
1	Prevalence	Female	15-19 years	Rate	1990	3289.99	4456.95	2386.88
1	Prevalence	Male	15-19 years	Number	1991	7.91827e+06	1.06325e+07	5.6551e+06
1	Prevalence	Female	15-19 years	Number	1991	8.4501e+06	1.14241e+07	6.13367e+06
1	Prevalence	Male	15-19 years	Rate	1991	3009.97	4041.75	2149.67
1	Prevalence	Female	15-19 years	Rate	1991	3310.1	4475.1	2402.7
1	Prevalence	Male	15-19 years	Number	1992	7.9553e+06	1.06659e+07	5.6832e+06
1	Prevalence	Female	15-19 years	Number	1992	8.49838e+06	1.14687e+07	6.16947e+06
1	Prevalence	Male	15-19 years	Rate	1992	3032.01	4065.09	2166.04
1	Prevalence	Female	15-19 years	Rate	1992	3333.76	4498.97	2420.17
1	Prevalence	Male	15-19 years	Number	1993	8.01605e+06	1.07337e+07	5.72675e+06
1	Prevalence	Female	15-19 years	Number	1993	8.56255e+06	1.15505e+07	6.21464e+06
1	Prevalence	Male	15-19 years	Rate	1993	3055.51	4091.42	2182.89
1	Prevalence	Female	15-19 years	Rate	1993	3358.38	4530.32	2437.49
1	Prevalence	Male	15-19 years	Number	1994	8.10245e+06	1.08412e+07	5.78738e+06
1	Prevalence	Female	15-19 years	Number	1994	8.64946e+06	1.16757e+07	6.27646e+06
1	Prevalence	Male	15-19 years	Rate	1994	3076.61	4116.54	2197.54
1	Prevalence	Female	15-19 years	Rate	1994	3380.24	4562.9	2452.87
1	Prevalence	Male	15-19 years	Number	1995	8.22118e+06	1.09919e+07	5.87007e+06
1	Prevalence	Female	15-19 years	Number	1995	8.76236e+06	1.18304e+07	6.35621e+06
1	Prevalence	Male	15-19 years	Rate	1995	3093.97	4136.73	2209.15
1	Prevalence	Female	15-19 years	Rate	1995	3397.86	4587.59	2464.8
1	Prevalence	Male	15-19 years	Number	1996	8.37747e+06	1.12021e+07	5.97871e+06
1	Prevalence	Female	15-19 years	Number	1996	8.90788e+06	1.20143e+07	6.46722e+06
1	Prevalence	Male	15-19 years	Rate	1996	3112.92	4162.5	2221.58
1	Prevalence	Female	15-19 years	Rate	1996	3416.86	4608.41	2480.68
1	Prevalence	Male	15-19 years	Number	1997	8.57023e+06	1.1462e+07	6.11572e+06
1	Prevalence	Female	15-19 years	Number	1997	9.08763e+06	1.22354e+07	6.60115e+06
1	Prevalence	Male	15-19 years	Rate	1997	3135.72	4193.77	2237.65
1	Prevalence	Female	15-19 years	Rate	1997	3439.96	4631.51	2498.75
1	Prevalence	Male	15-19 years	Number	1998	8.78645e+06	1.17565e+07	6.27277e+06
1	Prevalence	Female	15-19 years	Number	1998	9.28848e+06	1.24837e+07	6.74789e+06
1	Prevalence	Male	15-19 years	Rate	1998	3157.02	4224.19	2253.84
1	Prevalence	Female	15-19 years	Rate	1998	3461.46	4652.21	2514.68
1	Prevalence	Male	15-19 years	Number	1999	9.00834e+06	1.20497e+07	6.43756e+06
1	Prevalence	Female	15-19 years	Number	1999	9.49468e+06	1.27408e+07	6.90507e+06
1	Prevalence	Male	15-19 years	Rate	1999	3172.15	4243.11	2266.88
1	Prevalence	Female	15-19 years	Rate	1999	3476.12	4664.55	2528.03
1	Prevalence	Male	15-19 years	Number	2000	9.21881e+06	1.23307e+07	6.59227e+06
1	Prevalence	Female	15-19 years	Number	2000	9.69225e+06	1.29882e+07	7.05829e+06
1	Prevalence	Male	15-19 years	Rate	2000	3176.55	4248.82	2271.52
1	Prevalence	Female	15-19 years	Rate	2000	3479.13	4662.23	2533.65
1	Prevalence	Male	15-19 years	Number	2001	9.41545e+06	1.26094e+07	6.73393e+06
1	Prevalence	Female	15-19 years	Number	2001	9.87673e+06	1.32353e+07	7.16598e+06
1	Prevalence	Male	15-19 years	Rate	2001	3169.46	4244.63	2266.8
1	Prevalence	Female	15-19 years	Rate	2001	3468.22	4647.58	2516.34
1	Prevalence	Male	15-19 years	Number	2002	9.59425e+06	1.28732e+07	6.87523e+06
1	Prevalence	Female	15-19 years	Number	2002	1.00418e+07	1.34686e+07	7.26471e+06
1	Prevalence	Male	15-19 years	Rate	2002	3157.03	4235.99	2262.33
1	Prevalence	Female	15-19 years	Rate	2002	3449.88	4627.16	2495.81
1	Prevalence	Male	15-19 years	Number	2003	9.74553e+06	1.31014e+07	6.99328e+06
1	Prevalence	Female	15-19 years	Number	2003	1.01797e+07	1.36816e+07	7.35532e+06
1	Prevalence	Male	15-19 years	Rate	2003	3143.87	4226.47	2256.01
1	Prevalence	Female	15-19 years	Rate	2003	3431	4611.3	2479.06
1	Prevalence	Male	15-19 years	Number	2004	9.86597e+06	1.32834e+07	7.08698e+06
1	Prevalence	Female	15-19 years	Number	2004	1.02889e+07	1.38753e+07	7.42453e+06
1	Prevalence	Male	15-19 years	Rate	2004	3133.99	4219.56	2251.22
1	Prevalence	Female	15-19 years	Rate	2004	3417.37	4608.53	2465.98
1	Prevalence	Male	15-19 years	Number	2005	9.95546e+06	1.34376e+07	7.14548e+06
1	Prevalence	Female	15-19 years	Number	2005	1.03721e+07	1.40296e+07	7.49137e+06
1	Prevalence	Male	15-19 years	Rate	2005	3131.06	4226.2	2247.3
1	Prevalence	Female	15-19 years	Rate	2005	3413.98	4617.83	2465.78
1	Prevalence	Male	15-19 years	Number	2006	9.99347e+06	1.34754e+07	7.17573e+06
1	Prevalence	Female	15-19 years	Number	2006	1.04045e+07	1.40749e+07	7.51697e+06
1	Prevalence	Male	15-19 years	Rate	2006	3132.66	4224.14	2249.38
1	Prevalence	Female	15-19 years	Rate	2006	3416.31	4621.48	2468.19
1	Prevalence	Male	15-19 years	Number	2007	9.98253e+06	1.34453e+07	7.1733e+06
1	Prevalence	Female	15-19 years	Number	2007	1.03838e+07	14050560	7.51151e+06
1	Prevalence	Male	15-19 years	Rate	2007	3134.5	4221.82	2252.4
1	Prevalence	Female	15-19 years	Rate	2007	3418.03	4624.99	2472.55
1	Prevalence	Male	15-19 years	Number	2008	9.95156e+06	1.33984e+07	7.16101e+06
1	Prevalence	Female	15-19 years	Number	2008	1.03403e+07	1.39971e+07	7.49257e+06
1	Prevalence	Male	15-19 years	Rate	2008	3139.77	4227.27	2259.34
1	Prevalence	Female	15-19 years	Rate	2008	3423.09	4633.66	2480.37
1	Prevalence	Male	15-19 years	Number	2009	9.92027e+06	1.33586e+07	7.14504e+06
1	Prevalence	Female	15-19 years	Number	2009	1.02974e+07	1.39449e+07	7.45876e+06
1	Prevalence	Male	15-19 years	Rate	2009	3150.59	4242.59	2269.2
1	Prevalence	Female	15-19 years	Rate	2009	3434.26	4650.75	2487.56
1	Prevalence	Male	15-19 years	Number	2010	9.90067e+06	1.33364e+07	7.13405e+06
1	Prevalence	Female	15-19 years	Number	2010	1.02698e+07	1.3895e+07	7.42944e+06
1	Prevalence	Male	15-19 years	Rate	2010	3168.09	4267.47	2282.81
1	Prevalence	Female	15-19 years	Rate	2010	3452.76	4671.56	2497.81
1	Prevalence	Male	15-19 years	Number	2011	9.90458e+06	1.33433e+07	7.13826e+06
1	Prevalence	Female	15-19 years	Number	2011	1.02653e+07	1.39075e+07	7.42809e+06
1	Prevalence	Male	15-19 years	Rate	2011	3187.21	4293.74	2297.03
1	Prevalence	Female	15-19 years	Rate	2011	3472.7	4704.85	2512.89
1	Prevalence	Male	15-19 years	Number	2012	9.92361e+06	1.33728e+07	7.15213e+06
1	Prevalence	Female	15-19 years	Number	2012	1.02748e+07	1.39293e+07	7.44651e+06
1	Prevalence	Male	15-19 years	Rate	2012	3203.52	4316.96	2308.83
1	Prevalence	Female	15-19 years	Rate	2012	3488.98	4729.9	2528.58
1	Prevalence	Male	15-19 years	Number	2013	9.94895e+06	1.34222e+07	7.1702e+06
1	Prevalence	Female	15-19 years	Number	2013	1.02908e+07	1.39601e+07	7.46804e+06
1	Prevalence	Male	15-19 years	Rate	2013	3217.27	4340.44	2318.69
1	Prevalence	Female	15-19 years	Rate	2013	3502.16	4750.9	2541.53
1	Prevalence	Male	15-19 years	Number	2014	9.97763e+06	1.34795e+07	7.1911e+06
1	Prevalence	Female	15-19 years	Number	2014	1.03119e+07	1.39969e+07	7.49371e+06
1	Prevalence	Male	15-19 years	Rate	2014	3228.97	4362.24	2327.19
1	Prevalence	Female	15-19 years	Rate	2014	3513.43	4768.96	2553.23
1	Prevalence	Male	15-19 years	Number	2015	1.00132e+07	1.35436e+07	7.21815e+06
1	Prevalence	Female	15-19 years	Number	2015	1.03432e+07	1.40436e+07	7.52842e+06
1	Prevalence	Male	15-19 years	Rate	2015	3238.56	4380.39	2334.56
1	Prevalence	Female	15-19 years	Rate	2015	3523.48	4784.02	2564.6
1	Prevalence	Male	15-19 years	Number	2016	1.00554e+07	1.35908e+07	7.22429e+06
1	Prevalence	Female	15-19 years	Number	2016	1.03874e+07	1.40612e+07	7.54385e+06
1	Prevalence	Male	15-19 years	Rate	2016	3246.91	4388.52	2332.75
1	Prevalence	Female	15-19 years	Rate	2016	3534.45	4784.52	2566.9
1	Prevalence	Male	15-19 years	Number	2017	1.01065e+07	1.36375e+07	7.23326e+06
1	Prevalence	Female	15-19 years	Number	2017	1.04467e+07	1.40956e+07	7.56987e+06
1	Prevalence	Male	15-19 years	Rate	2017	3254.04	4390.92	2328.92
1	Prevalence	Female	15-19 years	Rate	2017	3545.95	4784.52	2569.46
1	Prevalence	Male	15-19 years	Number	2018	1.01696e+07	1.36915e+07	7.24593e+06
1	Prevalence	Female	15-19 years	Number	2018	1.05193e+07	1.41912e+07	7.60046e+06
1	Prevalence	Male	15-19 years	Rate	2018	3259.02	4387.67	2322.08
1	Prevalence	Female	15-19 years	Rate	2018	3555.12	4796.1	2568.67
1	Prevalence	Male	15-19 years	Number	2019	1.02428e+07	1.37641e+07	7.27824e+06
1	Prevalence	Female	15-19 years	Number	2019	1.05978e+07	1.42829e+07	7.68077e+06
1	Prevalence	Male	15-19 years	Rate	2019	3260.46	4381.36	2316.79
1	Prevalence	Female	15-19 years	Rate	2019	3558.53	4795.93	2579.06
1	Prevalence	Male	15-19 years	Number	2020	1.03263e+07	1.38783e+07	7.33742e+06
1	Prevalence	Female	15-19 years	Number	2020	1.0684e+07	1.43989e+07	7.74275e+06
1	Prevalence	Male	15-19 years	Rate	2020	3259.05	4380.09	2315.74
1	Prevalence	Female	15-19 years	Rate	2020	3557.38	4794.31	2578.06
1	Prevalence	Male	15-19 years	Number	2021	1.04289e+07	1.4019e+07	7.4102e+06
1	Prevalence	Female	15-19 years	Number	2021	1.07928e+07	1.45454e+07	7.82126e+06
1	Prevalence	Male	15-19 years	Rate	2021	3255.68	4376.42	2313.3
1	Prevalence	Female	15-19 years	Rate	2021	3554.35	4790.19	2575.75
1	Prevalence	Male	20-24 years	Number	1990	1.78578e+07	2.34179e+07	1.29066e+07
1	Prevalence	Female	20-24 years	Number	1990	1.91483e+07	2.50207e+07	1.38767e+07
1	Prevalence	Male	20-24 years	Rate	1990	7202.11	9444.5	5205.27
1	Prevalence	Female	20-24 years	Rate	1990	7843.32	10248.7	5684.02
1	Prevalence	Male	20-24 years	Number	1991	1.80705e+07	2.36843e+07	1.30465e+07
1	Prevalence	Female	20-24 years	Number	1991	1.93583e+07	2.52601e+07	1.4045e+07
1	Prevalence	Male	20-24 years	Rate	1991	7204.01	9442.04	5201.15
1	Prevalence	Female	20-24 years	Rate	1991	7863.4	10260.8	5705.14
1	Prevalence	Male	20-24 years	Number	1992	1.82646e+07	2.39353e+07	1.32021e+07
1	Prevalence	Female	20-24 years	Number	1992	1.95758e+07	2.55083e+07	1.4221e+07
1	Prevalence	Male	20-24 years	Rate	1992	7224.32	9467.29	5221.91
1	Prevalence	Female	20-24 years	Rate	1992	7899.02	10292.8	5738.31
1	Prevalence	Male	20-24 years	Number	1993	1.84305e+07	2.41595e+07	1.33491e+07
1	Prevalence	Female	20-24 years	Number	1993	1.97919e+07	2.58051e+07	1.44062e+07
1	Prevalence	Male	20-24 years	Rate	1993	7257.91	9514.01	5256.88
1	Prevalence	Female	20-24 years	Rate	1993	7941.9	10354.8	5780.77
1	Prevalence	Male	20-24 years	Number	1994	1.85619e+07	2.43703e+07	1.34663e+07
1	Prevalence	Female	20-24 years	Number	1994	1.99943e+07	2.60741e+07	1.45478e+07
1	Prevalence	Male	20-24 years	Rate	1994	7304.66	9590.43	5299.38
1	Prevalence	Female	20-24 years	Rate	1994	7991.9	10422.1	5814.91
1	Prevalence	Male	20-24 years	Number	1995	1.86839e+07	2.45182e+07	1.35735e+07
1	Prevalence	Female	20-24 years	Number	1995	2.01897e+07	2.63161e+07	1.46818e+07
1	Prevalence	Male	20-24 years	Rate	1995	7365.24	9665.12	5350.69
1	Prevalence	Female	20-24 years	Rate	1995	8051.14	10494.2	5854.7
1	Prevalence	Male	20-24 years	Number	1996	1.88406e+07	2.47082e+07	1.37028e+07
1	Prevalence	Female	20-24 years	Number	1996	2.04138e+07	2.66134e+07	1.48615e+07
1	Prevalence	Male	20-24 years	Rate	1996	7448.98	9768.82	5417.63
1	Prevalence	Female	20-24 years	Rate	1996	8134.9	10605.4	5922.29
1	Prevalence	Male	20-24 years	Number	1997	1.90496e+07	2.49513e+07	1.38662e+07
1	Prevalence	Female	20-24 years	Number	1997	2.06877e+07	2.69149e+07	1.51157e+07
1	Prevalence	Male	20-24 years	Rate	1997	7552.31	9892.09	5497.34
1	Prevalence	Female	20-24 years	Rate	1997	8243.15	10724.5	6022.95
1	Prevalence	Male	20-24 years	Number	1998	1.93125e+07	2.52654e+07	1.4073e+07
1	Prevalence	Female	20-24 years	Number	1998	2.1007e+07	2.73076e+07	1.54051e+07
1	Prevalence	Male	20-24 years	Rate	1998	7656.34	10016.3	5579.15
1	Prevalence	Female	20-24 years	Rate	1998	8356.43	10862.7	6128.04
1	Prevalence	Male	20-24 years	Number	1999	1.96249e+07	2.56472e+07	1.43169e+07
1	Prevalence	Female	20-24 years	Number	1999	2.13602e+07	2.77872e+07	1.57139e+07
1	Prevalence	Male	20-24 years	Rate	1999	7742.63	10118.6	5648.49
1	Prevalence	Female	20-24 years	Rate	1999	8452.52	10995.8	6218.19
1	Prevalence	Male	20-24 years	Number	2000	1.9966e+07	2.60842e+07	1.45821e+07
1	Prevalence	Female	20-24 years	Number	2000	2.17177e+07	2.82868e+07	1.60142e+07
1	Prevalence	Male	20-24 years	Rate	2000	7799.8	10189.9	5696.58
1	Prevalence	Female	20-24 years	Rate	2000	8515.25	11090.9	6278.96
1	Prevalence	Male	20-24 years	Number	2001	2.0301e+07	2.64714e+07	1.48319e+07
1	Prevalence	Female	20-24 years	Number	2001	2.20247e+07	2.86541e+07	1.62097e+07
1	Prevalence	Male	20-24 years	Rate	2001	7826.29	10205.1	5717.88
1	Prevalence	Female	20-24 years	Rate	2001	8533.97	11102.7	6280.83
1	Prevalence	Male	20-24 years	Number	2002	2.06427e+07	2.69137e+07	1.50979e+07
1	Prevalence	Female	20-24 years	Number	2002	2.2296e+07	2.89757e+07	1.63554e+07
1	Prevalence	Male	20-24 years	Rate	2002	7831.25	10210.3	5727.69
1	Prevalence	Female	20-24 years	Rate	2002	8517.2	11068.9	6247.87
1	Prevalence	Male	20-24 years	Number	2003	2.10024e+07	2.73309e+07	1.53307e+07
1	Prevalence	Female	20-24 years	Number	2003	2.25721e+07	2.93066e+07	1.65205e+07
1	Prevalence	Male	20-24 years	Rate	2003	7820.56	10177	5708.61
1	Prevalence	Female	20-24 years	Rate	2003	8478.93	11008.7	6205.75
1	Prevalence	Male	20-24 years	Number	2004	2.13881e+07	2.77958e+07	1.55678e+07
1	Prevalence	Female	20-24 years	Number	2004	2.28878e+07	2.97669e+07	1.67312e+07
1	Prevalence	Male	20-24 years	Rate	2004	7800.78	10137.9	5678
1	Prevalence	Female	20-24 years	Rate	2004	8433.56	10968.3	6165.01
1	Prevalence	Male	20-24 years	Number	2005	2.18148e+07	2.8387e+07	1.58585e+07
1	Prevalence	Female	20-24 years	Number	2005	2.32862e+07	3.02493e+07	1.69667e+07
1	Prevalence	Male	20-24 years	Rate	2005	7779.64	10123.4	5655.48
1	Prevalence	Female	20-24 years	Rate	2005	8396.72	10907.5	6117.97
1	Prevalence	Male	20-24 years	Number	2006	2.2257e+07	2.89594e+07	1.61785e+07
1	Prevalence	Female	20-24 years	Number	2006	2.37334e+07	3.08382e+07	1.7301e+07
1	Prevalence	Male	20-24 years	Rate	2006	7744.98	10077.3	5629.78
1	Prevalence	Female	20-24 years	Rate	2006	8354.19	10855.1	6090
1	Prevalence	Male	20-24 years	Number	2007	2.26487e+07	2.94588e+07	1.64625e+07
1	Prevalence	Female	20-24 years	Number	2007	2.41312e+07	3.13824e+07	1.76007e+07
1	Prevalence	Male	20-24 years	Rate	2007	7691.01	10003.6	5590.32
1	Prevalence	Female	20-24 years	Rate	2007	8294.21	10786.5	6049.58
1	Prevalence	Male	20-24 years	Number	2008	2.29912e+07	2.98912e+07	1.67139e+07
1	Prevalence	Female	20-24 years	Number	2008	2.44652e+07	3.1843e+07	1.78528e+07
1	Prevalence	Male	20-24 years	Rate	2008	7634.16	9925.28	5549.8
1	Prevalence	Female	20-24 years	Rate	2008	8233.81	10716.8	6008.38
1	Prevalence	Male	20-24 years	Number	2009	2.32757e+07	3.02778e+07	1.69257e+07
1	Prevalence	Female	20-24 years	Number	2009	2.47378e+07	3.22222e+07	1.80359e+07
1	Prevalence	Male	20-24 years	Rate	2009	7590.89	9874.47	5519.97
1	Prevalence	Female	20-24 years	Rate	2009	8191.04	10669.2	5971.93
1	Prevalence	Male	20-24 years	Number	2010	2.3477e+07	3.0558e+07	1.70752e+07
1	Prevalence	Female	20-24 years	Number	2010	2.49487e+07	3.2514e+07	1.81829e+07
1	Prevalence	Male	20-24 years	Rate	2010	7578.49	9864.28	5511.97
1	Prevalence	Female	20-24 years	Rate	2010	8184.3	10666.1	5964.79
1	Prevalence	Male	20-24 years	Number	2011	2.3604e+07	3.07083e+07	1.71664e+07
1	Prevalence	Female	20-24 years	Number	2011	2.50724e+07	3.25909e+07	1.82586e+07
1	Prevalence	Male	20-24 years	Rate	2011	7602.71	9890.96	5529.19
1	Prevalence	Female	20-24 years	Rate	2011	8213.5	10676.5	5981.37
1	Prevalence	Male	20-24 years	Number	2012	2.36691e+07	3.07997e+07	1.72054e+07
1	Prevalence	Female	20-24 years	Number	2012	2.51166e+07	3.25812e+07	1.82706e+07
1	Prevalence	Male	20-24 years	Rate	2012	7644.87	9947.96	5557.15
1	Prevalence	Female	20-24 years	Rate	2012	8260.23	10715.2	6008.75
1	Prevalence	Male	20-24 years	Number	2013	2.37071e+07	3.08686e+07	1.722e+07
1	Prevalence	Female	20-24 years	Number	2013	2.51187e+07	3.25522e+07	1.82476e+07
1	Prevalence	Male	20-24 years	Rate	2013	7701.12	10027.5	5593.83
1	Prevalence	Female	20-24 years	Rate	2013	8321.29	10783.8	6045.03
1	Prevalence	Male	20-24 years	Number	2014	2.37421e+07	3.09478e+07	1.72058e+07
1	Prevalence	Female	20-24 years	Number	2014	2.51095e+07	3.25461e+07	1.82176e+07
1	Prevalence	Male	20-24 years	Rate	2014	7767.16	10124.5	5628.83
1	Prevalence	Female	20-24 years	Rate	2014	8393.04	10878.8	6089.37
1	Prevalence	Male	20-24 years	Number	2015	2.37899e+07	3.10378e+07	1.7207e+07
1	Prevalence	Female	20-24 years	Number	2015	2.51168e+07	3.25817e+07	1.82067e+07
1	Prevalence	Male	20-24 years	Rate	2015	7835.64	10222.8	5667.42
1	Prevalence	Female	20-24 years	Rate	2015	8470.01	10987.4	6139.76
1	Prevalence	Male	20-24 years	Number	2016	2.3898e+07	3.11681e+07	1.72883e+07
1	Prevalence	Female	20-24 years	Number	2016	2.52048e+07	3.26937e+07	1.83571e+07
1	Prevalence	Male	20-24 years	Rate	2016	7904.04	10308.5	5717.96
1	Prevalence	Female	20-24 years	Rate	2016	8552.67	11093.9	6229.09
1	Prevalence	Male	20-24 years	Number	2017	2.40635e+07	3.14437e+07	1.74163e+07
1	Prevalence	Female	20-24 years	Number	2017	2.53692e+07	3.29371e+07	1.85576e+07
1	Prevalence	Male	20-24 years	Rate	2017	7972.9	10418.2	5770.52
1	Prevalence	Female	20-24 years	Rate	2017	8638.85	11215.9	6319.3
1	Prevalence	Male	20-24 years	Number	2018	2.42341e+07	3.16884e+07	1.75392e+07
1	Prevalence	Female	20-24 years	Number	2018	2.55425e+07	3.3232e+07	1.86847e+07
1	Prevalence	Male	20-24 years	Rate	2018	8032.41	10503.2	5813.38
1	Prevalence	Female	20-24 years	Rate	2018	8713.62	11336.8	6374.14
1	Prevalence	Male	20-24 years	Number	2019	2.4375e+07	3.20646e+07	1.76934e+07
1	Prevalence	Female	20-24 years	Number	2019	2.56735e+07	3.34687e+07	1.8781e+07
1	Prevalence	Male	20-24 years	Rate	2019	8073.02	10619.8	5860.08
1	Prevalence	Female	20-24 years	Rate	2019	8762.49	11423	6410.06
1	Prevalence	Male	20-24 years	Number	2020	2.45e+07	3.22314e+07	1.77853e+07
1	Prevalence	Female	20-24 years	Number	2020	2.57773e+07	3.36015e+07	1.88611e+07
1	Prevalence	Male	20-24 years	Rate	2020	8097.43	10652.7	5878.17
1	Prevalence	Female	20-24 years	Rate	2020	8789.48	11457.4	6431.21
1	Prevalence	Male	20-24 years	Number	2021	2.46204e+07	3.2391e+07	1.78737e+07
1	Prevalence	Female	20-24 years	Number	2021	2.58765e+07	3.37307e+07	1.89363e+07
1	Prevalence	Male	20-24 years	Rate	2021	8114.66	10675.8	5891.01
1	Prevalence	Female	20-24 years	Rate	2021	8808.97	11482.7	6446.36
1	Prevalence	Male	25-29 years	Number	1990	2.38341e+07	3.11116e+07	1.77891e+07
1	Prevalence	Female	25-29 years	Number	1990	2.54895e+07	3.35302e+07	1.9235e+07
1	Prevalence	Male	25-29 years	Rate	1990	10711	13981.5	7994.36
1	Prevalence	Female	25-29 years	Rate	1990	11580.9	15234.1	8739.22
1	Prevalence	Male	25-29 years	Number	1991	2.42929e+07	3.17008e+07	1.81376e+07
1	Prevalence	Female	25-29 years	Number	1991	2.60175e+07	3.41936e+07	1.96389e+07
1	Prevalence	Male	25-29 years	Rate	1991	10597.5	13829.1	7912.31
1	Prevalence	Female	25-29 years	Rate	1991	11486.3	15095.9	8670.23
1	Prevalence	Male	25-29 years	Number	1992	2.47178e+07	3.22948e+07	1.84579e+07
1	Prevalence	Female	25-29 years	Number	1992	2.64851e+07	3.47804e+07	2.0008e+07
1	Prevalence	Male	25-29 years	Rate	1992	10517.1	13741	7853.56
1	Prevalence	Female	25-29 years	Rate	1992	11421.2	14998.4	8628.07
1	Prevalence	Male	25-29 years	Number	1993	2.50795e+07	3.28079e+07	1.87137e+07
1	Prevalence	Female	25-29 years	Number	1993	2.68631e+07	3.52518e+07	2.03156e+07
1	Prevalence	Male	25-29 years	Rate	1993	10485	13716	7823.68
1	Prevalence	Female	25-29 years	Rate	1993	11402.8	14963.6	8623.53
1	Prevalence	Male	25-29 years	Number	1994	2.54022e+07	3.32734e+07	1.89399e+07
1	Prevalence	Female	25-29 years	Number	1994	2.71935e+07	3.56643e+07	2.05655e+07
1	Prevalence	Male	25-29 years	Rate	1994	10490.1	13740.6	7821.44
1	Prevalence	Female	25-29 years	Rate	1994	11418.1	14974.9	8635.13
1	Prevalence	Male	25-29 years	Number	1995	2.57248e+07	3.37502e+07	1.91641e+07
1	Prevalence	Female	25-29 years	Number	1995	2.75239e+07	3.60812e+07	2.08153e+07
1	Prevalence	Male	25-29 years	Rate	1995	10523.8	13806.9	7839.86
1	Prevalence	Female	25-29 years	Rate	1995	11458.5	15021	8665.63
1	Prevalence	Male	25-29 years	Number	1996	2.6115e+07	3.42006e+07	1.952e+07
1	Prevalence	Female	25-29 years	Number	1996	2.7932e+07	3.66185e+07	2.11345e+07
1	Prevalence	Male	25-29 years	Rate	1996	10584.8	13862	7911.73
1	Prevalence	Female	25-29 years	Rate	1996	11524.3	15108.2	8719.76
[truncated: 29,874 more rows]
