# Supplementary material for: Trends in the burden of gastroesophageal reflux disease in China and Global from 1990 to 2021 and predictive analysis for 2040
Source: PLoS One. 2026 Feb 2;21(2):e0341619. doi: 10.1371/journal.pone.0341619 (PMC12863522; doi:10.1371/journal.pone.0341619)
Supplement: S5 Table — (XLSX) [file pone.0341619.s005.xlsx]

## Sheet: S5 Table
S5 Table The age-period-cohort of incidence、 Prevalence and DAYLs in china and global from 1990 to 2021
measure	location	sex_name	Model	Segment	Segment.Start	Segment.End	val	lower	upper	APC.Significant	Test.Statistic	P.Value	APC
Prevalence	1	Both	5	0	1990	1994	-1.07	-1.27	-0.87	1	-11.3193	<0.001	-1.07 (-1.27 - -0.87)
Prevalence	1	Female	5	0	1990	1994	-0.98	-1.06	-0.9	1	-26.3753	<0.001	-0.98 (-1.06 - -0.90)
Prevalence	1	Male	5	0	1990	1994	-1.23	-1.55	-0.91	1	-8.14	1e-06	-1.23 (-1.55 - -0.91)
Prevalence	1	Both	5	1	1994	2005	0.03	-0.02	0.08	0	1.4079	0.179533	0.03 (-0.02 - 0.08)
Prevalence	1	Female	5	1	1994	2005	-0.08	-0.1	-0.06	1	-9.1874	<0.001	-0.08 (-0.10 - -0.06)
Prevalence	1	Male	5	1	1994	2004	0.23	0.14	0.33	1	5.3248	8.5e-05	0.23 (0.14 - 0.33)
Prevalence	1	Male	5	2	2004	2010	-1.41	-1.63	-1.18	1	-13.2951	<0.001	-1.41 (-1.63 - -1.18)
Prevalence	1	Both	5	2	2005	2010	-1.44	-1.64	-1.24	1	-15.2038	<0.001	-1.44 (-1.64 - -1.24)
Prevalence	1	Female	5	2	2005	2010	-1.25	-1.33	-1.17	1	-33.624	<0.001	-1.25 (-1.33 - -1.17)
Prevalence	1	Both	5	3	2010	2015	0.49	0.29	0.7	1	5.1157	0.000127	0.49 (0.29 - 0.70)
Prevalence	1	Female	5	3	2010	2015	0.45	0.37	0.54	1	11.9682	<0.001	0.45 (0.37 - 0.54)
Prevalence	1	Male	5	3	2010	2015	0.45	0.13	0.78	1	2.9618	0.009698	0.45 (0.13 - 0.78)
Prevalence	1	Both	5	4	2015	2018	2.58	1.92	3.24	1	8.4023	<0.001	2.58 (1.92 - 3.24)
Prevalence	1	Female	5	4	2015	2018	2.57	2.32	2.83	1	21.6433	<0.001	2.57 (2.32 - 2.83)
Prevalence	1	Male	5	4	2015	2018	2.63	1.56	3.7	1	5.3168	8.6e-05	2.63 (1.56 - 3.70)
Prevalence	1	Both	5	5	2018	2021	0.41	0.08	0.74	1	2.6812	0.01709	0.41 (0.08 - 0.74)
Prevalence	1	Female	5	5	2018	2021	0.42	0.29	0.55	1	6.9276	5e-06	0.42 (0.29 - 0.55)
Prevalence	1	Male	5	5	2018	2021	0.41	-0.11	0.93	0	1.6769	0.114264	0.41 (-0.11 - 0.93)
Incidence	1	Both	5	0	1990	1994	-1.07	-1.27	-0.87	1	-11.3193	<0.001	-1.07 (-1.27 - -0.87)
Incidence	1	Female	5	0	1990	1994	-0.98	-1.06	-0.9	1	-26.3753	<0.001	-0.98 (-1.06 - -0.90)
Incidence	1	Male	5	0	1990	1994	-1.23	-1.55	-0.91	1	-8.14	1e-06	-1.23 (-1.55 - -0.91)
Incidence	1	Both	5	1	1994	2005	0.03	-0.02	0.08	0	1.4079	0.179533	0.03 (-0.02 - 0.08)
Incidence	1	Female	5	1	1994	2005	-0.08	-0.1	-0.06	1	-9.1874	<0.001	-0.08 (-0.10 - -0.06)
Incidence	1	Male	5	1	1994	2004	0.23	0.14	0.33	1	5.3248	8.5e-05	0.23 (0.14 - 0.33)
Incidence	1	Male	5	2	2004	2010	-1.41	-1.63	-1.18	1	-13.2951	<0.001	-1.41 (-1.63 - -1.18)
Incidence	1	Both	5	2	2005	2010	-1.44	-1.64	-1.24	1	-15.2038	<0.001	-1.44 (-1.64 - -1.24)
Incidence	1	Female	5	2	2005	2010	-1.25	-1.33	-1.17	1	-33.624	<0.001	-1.25 (-1.33 - -1.17)
Incidence	1	Both	5	3	2010	2015	0.49	0.29	0.7	1	5.1157	0.000127	0.49 (0.29 - 0.70)
Incidence	1	Female	5	3	2010	2015	0.45	0.37	0.54	1	11.9682	<0.001	0.45 (0.37 - 0.54)
Incidence	1	Male	5	3	2010	2015	0.45	0.13	0.78	1	2.9618	0.009698	0.45 (0.13 - 0.78)
Incidence	1	Both	5	4	2015	2018	2.58	1.92	3.24	1	8.4023	<0.001	2.58 (1.92 - 3.24)
Incidence	1	Female	5	4	2015	2018	2.57	2.32	2.83	1	21.6433	<0.001	2.57 (2.32 - 2.83)
Incidence	1	Male	5	4	2015	2018	2.63	1.56	3.7	1	5.3168	8.6e-05	2.63 (1.56 - 3.70)
Incidence	1	Both	5	5	2018	2021	0.41	0.08	0.74	1	2.6812	0.01709	0.41 (0.08 - 0.74)
Incidence	1	Female	5	5	2018	2021	0.42	0.29	0.55	1	6.9276	5e-06	0.42 (0.29 - 0.55)
Incidence	1	Male	5	5	2018	2021	0.41	-0.11	0.93	0	1.6769	0.114264	0.41 (-0.11 - 0.93)
DALYs	1	Both	5	0	1990	1994	-1.07	-1.27	-0.87	1	-11.3193	<0.001	-1.07 (-1.27 - -0.87)
DALYs	1	Female	5	0	1990	1994	-0.98	-1.06	-0.9	1	-26.3753	<0.001	-0.98 (-1.06 - -0.90)
DALYs	1	Male	5	0	1990	1994	-1.23	-1.55	-0.91	1	-8.14	1e-06	-1.23 (-1.55 - -0.91)
DALYs	1	Both	5	1	1994	2005	0.03	-0.02	0.08	0	1.4079	0.179533	0.03 (-0.02 - 0.08)
DALYs	1	Female	5	1	1994	2005	-0.08	-0.1	-0.06	1	-9.1874	<0.001	-0.08 (-0.10 - -0.06)
DALYs	1	Male	5	1	1994	2004	0.23	0.14	0.33	1	5.3248	8.5e-05	0.23 (0.14 - 0.33)
DALYs	1	Male	5	2	2004	2010	-1.41	-1.63	-1.18	1	-13.2951	<0.001	-1.41 (-1.63 - -1.18)
DALYs	1	Both	5	2	2005	2010	-1.44	-1.64	-1.24	1	-15.2038	<0.001	-1.44 (-1.64 - -1.24)
DALYs	1	Female	5	2	2005	2010	-1.25	-1.33	-1.17	1	-33.624	<0.001	-1.25 (-1.33 - -1.17)
DALYs	1	Both	5	3	2010	2015	0.49	0.29	0.7	1	5.1157	0.000127	0.49 (0.29 - 0.70)
DALYs	1	Female	5	3	2010	2015	0.45	0.37	0.54	1	11.9682	<0.001	0.45 (0.37 - 0.54)
DALYs	1	Male	5	3	2010	2015	0.45	0.13	0.78	1	2.9618	0.009698	0.45 (0.13 - 0.78)
DALYs	1	Both	5	4	2015	2018	2.58	1.92	3.24	1	8.4023	<0.001	2.58 (1.92 - 3.24)
DALYs	1	Female	5	4	2015	2018	2.57	2.32	2.83	1	21.6433	<0.001	2.57 (2.32 - 2.83)
DALYs	1	Male	5	4	2015	2018	2.63	1.56	3.7	1	5.3168	8.6e-05	2.63 (1.56 - 3.70)
DALYs	1	Both	5	5	2018	2021	0.41	0.08	0.74	1	2.6812	0.01709	0.41 (0.08 - 0.74)
DALYs	1	Female	5	5	2018	2021	0.42	0.29	0.55	1	6.9276	5e-06	0.42 (0.29 - 0.55)
DALYs	1	Male	5	5	2018	2021	0.41	-0.11	0.93	0	1.6769	0.114264	0.41 (-0.11 - 0.93)
Prevalence	2	Both	5	0	1990	1994	-1.07	-1.27	-0.87	1	-11.3193	<0.001	-1.07 (-1.27 - -0.87)
Prevalence	2	Female	5	0	1990	1994	-0.98	-1.06	-0.9	1	-26.3753	<0.001	-0.98 (-1.06 - -0.90)
Prevalence	2	Male	5	0	1990	1994	-1.23	-1.55	-0.91	1	-8.14	1e-06	-1.23 (-1.55 - -0.91)
Prevalence	2	Both	5	1	1994	2005	0.03	-0.02	0.08	0	1.4079	0.179533	0.03 (-0.02 - 0.08)
Prevalence	2	Female	5	1	1994	2005	-0.08	-0.1	-0.06	1	-9.1874	<0.001	-0.08 (-0.10 - -0.06)
Prevalence	2	Male	5	1	1994	2004	0.23	0.14	0.33	1	5.3248	8.5e-05	0.23 (0.14 - 0.33)
Prevalence	2	Male	5	2	2004	2010	-1.41	-1.63	-1.18	1	-13.2951	<0.001	-1.41 (-1.63 - -1.18)
Prevalence	2	Both	5	2	2005	2010	-1.44	-1.64	-1.24	1	-15.2038	<0.001	-1.44 (-1.64 - -1.24)
Prevalence	2	Female	5	2	2005	2010	-1.25	-1.33	-1.17	1	-33.624	<0.001	-1.25 (-1.33 - -1.17)
Prevalence	2	Both	5	3	2010	2015	0.49	0.29	0.7	1	5.1157	0.000127	0.49 (0.29 - 0.70)
Prevalence	2	Female	5	3	2010	2015	0.45	0.37	0.54	1	11.9682	<0.001	0.45 (0.37 - 0.54)
Prevalence	2	Male	5	3	2010	2015	0.45	0.13	0.78	1	2.9618	0.009698	0.45 (0.13 - 0.78)
Prevalence	2	Both	5	4	2015	2018	2.58	1.92	3.24	1	8.4023	<0.001	2.58 (1.92 - 3.24)
Prevalence	2	Female	5	4	2015	2018	2.57	2.32	2.83	1	21.6433	<0.001	2.57 (2.32 - 2.83)
Prevalence	2	Male	5	4	2015	2018	2.63	1.56	3.7	1	5.3168	8.6e-05	2.63 (1.56 - 3.70)
Prevalence	2	Both	5	5	2018	2021	0.41	0.08	0.74	1	2.6812	0.01709	0.41 (0.08 - 0.74)
Prevalence	2	Female	5	5	2018	2021	0.42	0.29	0.55	1	6.9276	5e-06	0.42 (0.29 - 0.55)
Prevalence	2	Male	5	5	2018	2021	0.41	-0.11	0.93	0	1.6769	0.114264	0.41 (-0.11 - 0.93)
Incidence	2	Both	5	0	1990	1994	-1.07	-1.27	-0.87	1	-11.3193	<0.001	-1.07 (-1.27 - -0.87)
Incidence	2	Female	5	0	1990	1994	-0.98	-1.06	-0.9	1	-26.3753	<0.001	-0.98 (-1.06 - -0.90)
Incidence	2	Male	5	0	1990	1994	-1.23	-1.55	-0.91	1	-8.14	1e-06	-1.23 (-1.55 - -0.91)
Incidence	2	Both	5	1	1994	2005	0.03	-0.02	0.08	0	1.4079	0.179533	0.03 (-0.02 - 0.08)
Incidence	2	Female	5	1	1994	2005	-0.08	-0.1	-0.06	1	-9.1874	<0.001	-0.08 (-0.10 - -0.06)
Incidence	2	Male	5	1	1994	2004	0.23	0.14	0.33	1	5.3248	8.5e-05	0.23 (0.14 - 0.33)
Incidence	2	Male	5	2	2004	2010	-1.41	-1.63	-1.18	1	-13.2951	<0.001	-1.41 (-1.63 - -1.18)
Incidence	2	Both	5	2	2005	2010	-1.44	-1.64	-1.24	1	-15.2038	<0.001	-1.44 (-1.64 - -1.24)
Incidence	2	Female	5	2	2005	2010	-1.25	-1.33	-1.17	1	-33.624	<0.001	-1.25 (-1.33 - -1.17)
Incidence	2	Both	5	3	2010	2015	0.49	0.29	0.7	1	5.1157	0.000127	0.49 (0.29 - 0.70)
Incidence	2	Female	5	3	2010	2015	0.45	0.37	0.54	1	11.9682	<0.001	0.45 (0.37 - 0.54)
Incidence	2	Male	5	3	2010	2015	0.45	0.13	0.78	1	2.9618	0.009698	0.45 (0.13 - 0.78)
Incidence	2	Both	5	4	2015	2018	2.58	1.92	3.24	1	8.4023	<0.001	2.58 (1.92 - 3.24)
Incidence	2	Female	5	4	2015	2018	2.57	2.32	2.83	1	21.6433	<0.001	2.57 (2.32 - 2.83)
Incidence	2	Male	5	4	2015	2018	2.63	1.56	3.7	1	5.3168	8.6e-05	2.63 (1.56 - 3.70)
Incidence	2	Both	5	5	2018	2021	0.41	0.08	0.74	1	2.6812	0.01709	0.41 (0.08 - 0.74)
Incidence	2	Female	5	5	2018	2021	0.42	0.29	0.55	1	6.9276	5e-06	0.42 (0.29 - 0.55)
Incidence	2	Male	5	5	2018	2021	0.41	-0.11	0.93	0	1.6769	0.114264	0.41 (-0.11 - 0.93)
DALYs	2	Both	5	0	1990	1994	-1.07	-1.27	-0.87	1	-11.3193	<0.001	-1.07 (-1.27 - -0.87)
DALYs	2	Female	5	0	1990	1994	-0.98	-1.06	-0.9	1	-26.3753	<0.001	-0.98 (-1.06 - -0.90)
DALYs	2	Male	5	0	1990	1994	-1.23	-1.55	-0.91	1	-8.14	1e-06	-1.23 (-1.55 - -0.91)
DALYs	2	Both	5	1	1994	2005	0.03	-0.02	0.08	0	1.4079	0.179533	0.03 (-0.02 - 0.08)
DALYs	2	Female	5	1	1994	2005	-0.08	-0.1	-0.06	1	-9.1874	<0.001	-0.08 (-0.10 - -0.06)
DALYs	2	Male	5	1	1994	2004	0.23	0.14	0.33	1	5.3248	8.5e-05	0.23 (0.14 - 0.33)
DALYs	2	Male	5	2	2004	2010	-1.41	-1.63	-1.18	1	-13.2951	<0.001	-1.41 (-1.63 - -1.18)
DALYs	2	Both	5	2	2005	2010	-1.44	-1.64	-1.24	1	-15.2038	<0.001	-1.44 (-1.64 - -1.24)
DALYs	2	Female	5	2	2005	2010	-1.25	-1.33	-1.17	1	-33.624	<0.001	-1.25 (-1.33 - -1.17)
DALYs	2	Both	5	3	2010	2015	0.49	0.29	0.7	1	5.1157	0.000127	0.49 (0.29 - 0.70)
DALYs	2	Female	5	3	2010	2015	0.45	0.37	0.54	1	11.9682	<0.001	0.45 (0.37 - 0.54)
DALYs	2	Male	5	3	2010	2015	0.45	0.13	0.78	1	2.9618	0.009698	0.45 (0.13 - 0.78)
DALYs	2	Both	5	4	2015	2018	2.58	1.92	3.24	1	8.4023	<0.001	2.58 (1.92 - 3.24)
DALYs	2	Female	5	4	2015	2018	2.57	2.32	2.83	1	21.6433	<0.001	2.57 (2.32 - 2.83)
DALYs	2	Male	5	4	2015	2018	2.63	1.56	3.7	1	5.3168	8.6e-05	2.63 (1.56 - 3.70)
DALYs	2	Both	5	5	2018	2021	0.41	0.08	0.74	1	2.6812	0.01709	0.41 (0.08 - 0.74)
DALYs	2	Female	5	5	2018	2021	0.42	0.29	0.55	1	6.9276	5e-06	0.42 (0.29 - 0.55)
DALYs	2	Male	5	5	2018	2021	0.41	-0.11	0.93	0	1.6769	0.114264	0.41 (-0.11 - 0.93)
