# Supplementary material for: Trends in the burden of gastroesophageal reflux disease in China and Global from 1990 to 2021 and predictive analysis for 2040
Source: PLoS One. 2026 Feb 2;21(2):e0341619. doi: 10.1371/journal.pone.0341619 (PMC12863522; doi:10.1371/journal.pone.0341619)
Supplement: S6 Table — (XLSX) [file pone.0341619.s006.xlsx]

## Sheet: S6 Table
S6 Table Trends in ASIR 、ASPR and DAYLs Rate in China and Global from 1990 to 2021
measure	location	Lower Endpoint	Upper Endpoint	APC	Lower CI	Upper CI	Test Statistic (t)	Prob > |t|
DALYs	1	1990	1995	-0.0971*	-0.1238	-0.0704	-7.7448	1e-06
DALYs	1	1995	2000	0.1810*	0.1432	0.2188	10.2059	< 0.000001
DALYs	1	2000	2010	-0.1566*	-0.1675	-0.1457	-30.5603	< 0.000001
DALYs	1	2010	2015	0.3788*	0.3407	0.417	21.2076	< 0.000001
DALYs	1	2015	2019	0.6383*	0.5781	0.6985	22.6664	< 0.000001
DALYs	1	2019	2021	0.1065	-0.0127	0.2259	1.9047	0.076177
Incidence	1	1990	1994	-0.1235*	-0.1515	-0.0956	-9.4272	< 0.000001
Incidence	1	1994	2001	0.1212*	0.1064	0.1359	17.5282	< 0.000001
Incidence	1	2001	2010	-0.1153*	-0.1248	-0.1059	-25.895	< 0.000001
Incidence	1	2010	2015	0.3552*	0.3272	0.3832	27.1234	< 0.000001
Incidence	1	2015	2019	0.5803*	0.536	0.6246	27.9963	< 0.000001
Incidence	1	2019	2021	0.1800*	0.0919	0.2683	4.3555	0.000565
Prevalence	1	1990	1995	-0.1090*	-0.1353	-0.0828	-8.8572	< 0.000001
Prevalence	1	1995	2000	0.1822*	0.1458	0.2187	10.6656	< 0.000001
Prevalence	1	2000	2010	-0.1689*	-0.1795	-0.1583	-34.0556	< 0.000001
Prevalence	1	2010	2015	0.3731*	0.3356	0.4105	21.2662	< 0.000001
Prevalence	1	2015	2019	0.6315*	0.5718	0.6914	22.5824	< 0.000001
Prevalence	1	2019	2021	0.1747*	0.0555	0.2939	3.1261	0.006937
DAYLS	2	1990	1994	-1.1916*	-1.4135	-0.9692	-11.365	< 0.000001
DAYLS	2	1994	2005	0.0677*	0.0122	0.1232	2.6008	0.020068
DAYLS	2	2005	2010	-1.5829*	-1.8028	-1.3626	-15.2069	< 0.000001
DAYLS	2	2010	2015	0.4980*	0.2732	0.7232	4.729	0.000269
DAYLS	2	2015	2018	2.8419*	2.113	3.576	8.3972	< 0.000001
DAYLS	2	2018	2021	0.4283*	0.0743	0.7835	2.5802	0.020908
Incidence	2	1990	1994	-1.0664*	-1.266	-0.8665	-11.3193	< 0.000001
Incidence	2	1994	2005	0.0328	-0.0168	0.0825	1.4079	0.179533
Incidence	2	2005	2010	-1.4404*	-1.6406	-1.2397	-15.2038	< 0.000001
Incidence	2	2010	2015	0.4912*	0.2862	0.6966	5.1157	0.000127
Incidence	2	2015	2018	2.5753*	1.9158	3.2391	8.4023	< 0.000001
Incidence	2	2018	2021	0.4091*	0.0837	0.7355	2.6812	0.01709
Prevalence	2	1990	1994	-1.2133*	-1.4385	-0.9877	-11.4032	< 0.000001
Prevalence	2	1994	2005	0.0572*	0.002	0.1124	2.2083	0.043208
Prevalence	2	2005	2010	-1.5868*	-1.805	-1.3681	-15.3582	< 0.000001
Prevalence	2	2010	2015	0.5119*	0.2882	0.736	4.8857	0.000198
Prevalence	2	2015	2018	2.8542*	2.1155	3.5982	8.3218	1e-06
Prevalence	2	2018	2021	0.4583*	0.0904	0.8275	2.6562	0.017967
The meaning of "*" is less than 0.05
