# Supplementary material for: Trends in the burden of gastroesophageal reflux disease in China and Global from 1990 to 2021 and predictive analysis for 2040
Source: PLoS One. 2026 Feb 2;21(2):e0341619. doi: 10.1371/journal.pone.0341619 (PMC12863522; doi:10.1371/journal.pone.0341619)
Supplement: S7 Table — (XLSX) [file pone.0341619.s007.xlsx]

## Sheet: S7 Table
S7 Table Decomposition analysis of GERD indicators from 1990 to 2021 in China and Global
location	measure	Overll difference	Aging	Population	Epidemiological change
1	Incidence	1.37633e+08	23220816.407(16.87%)	107118386.962(77.83%)	7293441.157(5.3%)
	Prevalence	3.54413e+08	67905428.812(19.16%)	270859808.193(76.42%)	15647785.209(4.42)
	DAYLs	2.70942e+06	536887.872(19.82%)	2043741.633(75.43%)	128788.602(4.75)
2	Incidence	1.13439e+07	5101360.374（44.97%）	6354614.753（56.02%）	-112089.695(-0.99%)
	Prevalence	2.98259e+07	15110148.573(50.66%)	15021080.604(50.36%)	-305307.119(-1.02%)
	DAYLs	208454	18687.818(8.96%)	121313.501(58.2%)	68452.283(32.84%)
