# Supplementary material for: Trends in the burden of gastroesophageal reflux disease in China and Global from 1990 to 2021 and predictive analysis for 2040
Source: PLoS One. 2026 Feb 2;21(2):e0341619. doi: 10.1371/journal.pone.0341619 (PMC12863522; doi:10.1371/journal.pone.0341619)
Supplement: S8 Table — (XLSX) [file pone.0341619.s008.xlsx]

## Sheet: S8 Table
S8 Table Trends in ASIR、 ASPR and DAYLs Rate in China from 1990 to 2040
measure	sex	year	ASR	lower	upper
DALYs	Male	1990	36.5963	36.4277	36.7648
DALYs	Male	1991	35.9249	35.7709	36.0789
DALYs	Male	1992	35.3516	35.2014	35.5019
DALYs	Male	1993	34.911	34.7641	35.0579
DALYs	Male	1994	34.617	34.4726	34.7614
DALYs	Male	1995	34.4938	34.3511	34.6366
DALYs	Male	1996	34.5838	34.4421	34.7255
DALYs	Male	1997	34.8069	34.6659	34.9479
DALYs	Male	1998	35.0867	34.9462	35.2272
DALYs	Male	1999	35.311	35.171	35.451
DALYs	Male	2000	35.4066	35.2673	35.546
DALYs	Male	2001	35.3884	35.2501	35.5268
DALYs	Male	2002	35.3561	35.2188	35.4935
DALYs	Male	2003	35.2857	35.1496	35.4218
DALYs	Male	2004	35.2	35.0652	35.3349
DALYs	Male	2005	35.0894	34.9557	35.2231
DALYs	Male	2006	34.7359	34.604	34.8679
DALYs	Male	2007	34.063	33.9335	34.1925
DALYs	Male	2008	33.3026	33.1756	33.4295
DALYs	Male	2009	32.6891	32.5643	32.8139
DALYs	Male	2010	32.4211	32.2976	32.5445
DALYs	Male	2011	32.4394	32.3165	32.5622
DALYs	Male	2012	32.5589	32.4364	32.6814
DALYs	Male	2013	32.7381	32.6157	32.8605
DALYs	Male	2014	32.961	32.8386	33.0835
DALYs	Male	2015	33.2485	33.1257	33.3713
DALYs	Male	2016	33.8984	33.7745	34.0222
DALYs	Male	2017	34.9641	34.8385	35.0898
DALYs	Male	2018	35.9582	35.8307	36.0857
DALYs	Male	2019	36.4139	36.2855	36.5424
DALYs	Male	2020	36.4242	36.2956	36.5528
DALYs	Male	2021	36.4114	36.2771	36.5457
DALYs	Male	2022	36.3712	35.6111	37.1313
DALYs	Male	2023	36.3504	34.9346	37.7662
DALYs	Male	2024	36.3246	34.1007	38.5485
DALYs	Male	2025	36.2949	33.1429	39.4468
DALYs	Male	2026	36.2642	32.0803	40.4481
DALYs	Male	2027	36.2326	30.9227	41.5425
DALYs	Male	2028	36.1979	29.6772	42.7186
DALYs	Male	2029	36.1582	28.3493	43.9671
DALYs	Male	2030	36.1145	26.9454	45.2835
DALYs	Male	2031	36.0697	25.4722	46.6672
DALYs	Male	2032	36.024	23.9329	48.1152
DALYs	Male	2033	35.9753	22.3299	49.6206
DALYs	Male	2034	35.9217	20.6659	51.1776
DALYs	Male	2035	35.8644	18.9446	52.7841
DALYs	Male	2036	35.806	17.1702	54.4417
DALYs	Male	2037	35.7466	15.3444	56.1488
DALYs	Male	2038	35.6843	13.4689	57.8998
DALYs	Male	2039	35.6177	11.5456	59.6897
DALYs	Male	2040	35.5475	9.57734	61.5176
DALYs	Female	1990	41.8968	41.7167	42.077
DALYs	Female	1991	41.3427	41.1783	41.5071
DALYs	Female	1992	40.8356	40.6743	40.9969
DALYs	Female	1993	40.4302	40.272	40.5885
DALYs	Female	1994	40.1231	39.9671	40.2791
DALYs	Female	1995	39.957	39.8027	40.1114
DALYs	Female	1996	39.8972	39.7442	40.0502
DALYs	Female	1997	39.8958	39.744	40.0476
DALYs	Female	1998	39.908	39.7574	40.0586
DALYs	Female	1999	39.9193	39.7699	40.0687
DALYs	Female	2000	39.9113	39.7629	40.0596
DALYs	Female	2001	39.8886	39.7414	40.0357
DALYs	Female	2002	39.8569	39.7109	40.0028
DALYs	Female	2003	39.8162	39.6716	39.9609
DALYs	Female	2004	39.7788	39.6355	39.9221
DALYs	Female	2005	39.6922	39.5501	39.8342
DALYs	Female	2006	39.3761	39.2359	39.5163
DALYs	Female	2007	38.7738	38.636	38.9116
DALYs	Female	2008	38.0763	37.941	38.2116
DALYs	Female	2009	37.5061	37.3729	37.6392
DALYs	Female	2010	37.2562	37.1244	37.388
DALYs	Female	2011	37.2755	37.1445	37.4065
DALYs	Female	2012	37.3979	37.2673	37.5285
DALYs	Female	2013	37.5858	37.4554	37.7162
DALYs	Female	2014	37.818	37.6876	37.9484
DALYs	Female	2015	38.1106	37.9798	38.2414
DALYs	Female	2016	38.8603	38.7282	38.9923
DALYs	Female	2017	40.0978	39.9636	40.232
DALYs	Female	2018	41.2562	41.1198	41.3927
DALYs	Female	2019	41.779	41.6413	41.9167
DALYs	Female	2020	41.7917	41.6536	41.9298
DALYs	Female	2021	41.7751	41.6299	41.9202
DALYs	Female	2022	41.6772	40.9045	42.4499
DALYs	Female	2023	41.6422	40.1789	43.1055
DALYs	Female	2024	41.6013	39.2893	43.9133
DALYs	Female	2025	41.5559	38.2701	44.8417
DALYs	Female	2026	41.5098	37.1415	45.8781
DALYs	Female	2027	41.4626	35.9134	47.0118
DALYs	Female	2028	41.4121	34.5932	48.2309
DALYs	Female	2029	41.3557	33.1865	49.525
DALYs	Female	2030	41.295	31.7004	50.8895
DALYs	Female	2031	41.2336	30.1425	52.3247
DALYs	Female	2032	41.1712	28.5158	53.8267
DALYs	Female	2033	41.1059	26.8229	55.3889
DALYs	Female	2034	41.0352	25.0662	57.0042
DALYs	Female	2035	40.9604	23.2501	58.6708
DALYs	Female	2036	40.8851	21.3791	60.391
DALYs	Female	2037	40.8089	19.4549	62.1628
DALYs	Female	2038	40.7301	17.4793	63.9809
DALYs	Female	2039	40.6466	15.454	65.8392
DALYs	Female	2040	40.5593	13.382	67.7366
DALYs	Both	1990	39.2064	39.0815	39.3313
DALYs	Both	1991	38.5897	38.4721	38.7072
DALYs	Both	1992	38.0476	37.9325	38.1627
DALYs	Both	1993	37.6248	37.5119	37.7377
DALYs	Both	1994	37.3221	37.211	37.4333
DALYs	Both	1995	37.1765	37.0666	37.2863
DALYs	Both	1996	37.1934	37.0844	37.3023
DALYs	Both	1997	37.3059	37.1977	37.4141
DALYs	Both	1998	37.4548	37.3473	37.5623
DALYs	Both	1999	37.5759	37.4691	37.6826
DALYs	Both	2000	37.6213	37.5152	37.7273
DALYs	Both	2001	37.6013	37.4961	37.7065
DALYs	Both	2002	37.5717	37.4674	37.676
DALYs	Both	2003	37.5156	37.4122	37.6189
DALYs	Both	2004	37.4544	37.352	37.5567
DALYs	Both	2005	37.3649	37.2636	37.4663
DALYs	Both	2006	37.0363	36.9363	37.1364
DALYs	Both	2007	36.3957	36.2975	36.4939
DALYs	Both	2008	35.6636	35.5673	35.76
DALYs	Both	2009	35.0693	34.9746	35.1641
DALYs	Both	2010	34.8161	34.7224	34.9099
DALYs	Both	2011	34.8441	34.7508	34.9374
DALYs	Both	2012	34.9685	34.8755	35.0615
DALYs	Both	2013	35.156	35.0631	35.2489
DALYs	Both	2014	35.3861	35.2932	35.479
DALYs	Both	2015	35.6636	35.5705	35.7567
DALYs	Both	2016	36.3559	36.262	36.4498
DALYs	Both	2017	37.5143	37.419	37.6096
DALYs	Both	2018	38.5947	38.498	38.6914
DALYs	Both	2019	39.0722	38.9748	39.1696
DALYs	Both	2020	39.0679	38.9703	39.1655
DALYs	Both	2021	39.0539	38.9539	39.154
DALYs	Both	2022	38.9539	38.2025	39.7052
DALYs	Both	2023	38.9273	37.5333	40.3212
DALYs	Both	2024	38.8952	36.7067	41.0837
DALYs	Both	2025	38.8588	35.757	41.9605
DALYs	Both	2026	38.8215	34.704	42.9391
DALYs	Both	2027	38.7833	33.5573	44.0092
DALYs	Both	2028	38.7419	32.3241	45.1598
DALYs	Both	2029	38.6952	31.0093	46.3811
DALYs	Both	2030	38.6442	29.6196	47.6687
DALYs	Both	2031	38.5924	28.1621	49.0226
DALYs	Both	2032	38.5398	26.6398	50.4397
DALYs	Both	2033	38.4841	25.0549	51.9134
DALYs	Both	2034	38.4235	23.4098	53.4372
DALYs	Both	2035	38.3588	21.7083	55.0093
DALYs	Both	2036	38.2934	19.955	56.6319
DALYs	Both	2037	38.2273	18.1513	58.3033
DALYs	Both	2038	38.1585	16.2988	60.0182
DALYs	Both	2039	38.0852	14.3993	61.771
DALYs	Both	2040	38.0081	12.4554	63.5608
Prevalence	Male	1990	4710.49	4708.38	4712.61
Prevalence	Male	1991	4625.41	4623.36	4627.46
Prevalence	Male	1992	4553.45	4551.45	4555.46
Prevalence	Male	1993	4497.36	4495.4	4499.32
Prevalence	Male	1994	4459.96	4458.03	4461.88
Prevalence	Male	1995	4444.03	4442.14	4445.93
Prevalence	Male	1996	4452.28	4450.4	4454.15
Prevalence	Male	1997	4478.04	4476.18	4479.89
Prevalence	Male	1998	4509.93	4508.1	4511.77
Prevalence	Male	1999	4536.77	4534.95	4538.59
Prevalence	Male	2000	4547.4	4545.6	4549.2
Prevalence	Male	2001	4544.66	4542.88	4546.44
Prevalence	Male	2002	4539.02	4537.26	4540.79
Prevalence	Male	2003	4530.75	4529	4532.5
Prevalence	Male	2004	4520.1	4518.37	4521.83
Prevalence	Male	2005	4507.22	4505.51	4508.93
Prevalence	Male	2006	4463.33	4461.65	4465.02
Prevalence	Male	2007	4378.93	4377.28	4380.59
Prevalence	Male	2008	4282.85	4281.24	4284.47
Prevalence	Male	2009	4203.81	4202.23	4205.4
Prevalence	Male	2010	4170.33	4168.77	4171.89
Prevalence	Male	2011	4175.37	4173.82	4176.92
Prevalence	Male	2012	4191.29	4189.75	4192.83
Prevalence	Male	2013	4215.46	4213.93	4216.99
Prevalence	Male	2014	4245.38	4243.85	4246.91
Prevalence	Male	2015	4278.52	4276.99	4280.04
Prevalence	Male	2016	4361.41	4359.88	4362.95
Prevalence	Male	2017	4499.62	4498.07	4501.17
Prevalence	Male	2018	4629.11	4627.54	4630.68
Prevalence	Male	2019	4686.09	4684.52	4687.66
Prevalence	Male	2020	4685.61	4684.04	4687.18
Prevalence	Male	2021	4685.14	4683.57	4686.71
Prevalence	Male	2022	4663.8	4559.9	4767.7
Prevalence	Male	2023	4670.77	4500.53	4841.02
Prevalence	Male	2024	4677.3	4422.49	4932.11
Prevalence	Male	2025	4683.41	4330.37	5036.45
Prevalence	Male	2026	4689.42	4226.59	5152.25
Prevalence	Male	2027	4695.31	4112.3	5278.32
Prevalence	Male	2028	4700.82	3988.23	5413.42
Prevalence	Male	2029	4705.7	3854.86	5556.53
Prevalence	Male	2030	4709.98	3712.81	5707.16
Prevalence	Male	2031	4714.01	3562.74	5865.29
Prevalence	Male	2032	4717.78	3404.95	6030.62
Prevalence	Male	2033	4721.02	3239.64	6202.41
Prevalence	Male	2034	4723.49	3067.01	6379.98
Prevalence	Male	2035	4725.28	2887.44	6563.11
Prevalence	Male	2036	4726.72	2701.38	6752.05
Prevalence	Male	2037	4727.82	2509.01	6946.62
Prevalence	Male	2038	4728.3	2310.45	7146.16
Prevalence	Male	2039	4727.96	2105.87	7350.05
Prevalence	Male	2040	4726.88	1895.58	7558.18
Prevalence	Female	1990	5442.81	5440.64	5444.97
Prevalence	Female	1991	5368.1	5365.98	5370.22
Prevalence	Female	1992	5301.36	5299.28	5303.44
Prevalence	Female	1993	5245.8	5243.76	5247.84
Prevalence	Female	1994	5204.74	5202.73	5206.75
Prevalence	Female	1995	5181.57	5179.59	5183.56
Prevalence	Female	1996	5172.83	5170.87	5174.79
Prevalence	Female	1997	5170.82	5168.88	5172.76
Prevalence	Female	1998	5172.11	5170.19	5174.03
Prevalence	Female	1999	5173.55	5171.66	5175.45
Prevalence	Female	2000	5172.18	5170.3	5174.06
Prevalence	Female	2001	5168.34	5166.48	5170.21
Prevalence	Female	2002	5164.06	5162.22	5165.9
Prevalence	Female	2003	5158.51	5156.69	5160.33
Prevalence	Female	2004	5151.06	5149.26	5152.86
Prevalence	Female	2005	5141.03	5139.25	5142.81
Prevalence	Female	2006	5100.73	5098.98	5102.49
Prevalence	Female	2007	5021.48	5019.76	5023.21
Prevalence	Female	2008	4930.63	4928.94	4932.32
Prevalence	Female	2009	4855.58	4853.92	4857.24
Prevalence	Female	2010	4823.6	4821.95	4825.24
Prevalence	Female	2011	4828.79	4827.15	4830.42
Prevalence	Female	2012	4845.5	4843.87	4847.13
Prevalence	Female	2013	4870.99	4869.37	4872.61
Prevalence	Female	2014	4902.67	4901.04	4904.29
Prevalence	Female	2015	4937.96	4936.33	4939.58
Prevalence	Female	2016	5033.47	5031.83	5035.11
Prevalence	Female	2017	5196.45	5194.78	5198.11
Prevalence	Female	2018	5350.07	5348.38	5351.76
Prevalence	Female	2019	5417.83	5416.14	5419.53
Prevalence	Female	2020	5417.29	5415.59	5418.99
Prevalence	Female	2021	5416.78	5415.07	5418.49
Prevalence	Female	2022	5381.18	5276.23	5486.13
Prevalence	Female	2023	5386.09	5208.1	5564.08
Prevalence	Female	2024	5390.43	5120.01	5660.84
Prevalence	Female	2025	5394.26	5016.79	5771.74
Prevalence	Female	2026	5398	4901	5895
Prevalence	Female	2027	5401.59	4773.84	6029.35
Prevalence	Female	2028	5404.77	4636.11	6173.43
Prevalence	Female	2029	5407.21	4488.33	6326.08
Prevalence	Female	2030	5409.01	4331.21	6486.8
Prevalence	Female	2031	5410.6	4165.55	6655.65
Prevalence	Female	2032	5411.97	3991.66	6832.27
Prevalence	Female	2033	5412.79	3809.76	7015.83
Prevalence	Female	2034	5412.79	3620.04	7205.54
Prevalence	Female	2035	5412.08	3422.95	7401.21
Prevalence	Female	2036	5411.12	3219.05	7603.19
Prevalence	Female	2037	5409.88	3008.48	7811.28
Prevalence	Female	2038	5408.05	2791.38	8024.72
Prevalence	Female	2039	5405.35	2567.9	8242.8
Prevalence	Female	2040	5401.91	2338.39	8465.43
Prevalence	Both	1990	5072	5070.5	5073.5
Prevalence	Both	1991	4991.39	4989.93	4992.86
Prevalence	Both	1992	4921.54	4920.1	4922.97
Prevalence	Both	1993	4865.4	4863.99	4866.81
Prevalence	Both	1994	4826.04	4824.65	4827.42
Prevalence	Both	1995	4806.52	4805.15	4807.88
Prevalence	Both	1996	4806.65	4805.3	4808
Prevalence	Both	1997	4819.18	4817.85	4820.51
Prevalence	Both	1998	4836.46	4835.14	4837.79
Prevalence	Both	1999	4851.17	4849.86	4852.48
Prevalence	Both	2000	4856.14	4854.84	4857.43
Prevalence	Both	2001	4853.08	4851.79	4854.36
Prevalence	Both	2002	4848.32	4847.06	4849.59
Prevalence	Both	2003	4841.6	4840.34	4842.85
Prevalence	Both	2004	4832.77	4831.53	4834.01
Prevalence	Both	2005	4821.56	4820.34	4822.79
Prevalence	Both	2006	4779.68	4778.47	4780.89
Prevalence	Both	2007	4697.95	4696.76	4699.14
Prevalence	Both	2008	4604.53	4603.36	4605.69
Prevalence	Both	2009	4527.56	4526.42	4528.7
Prevalence	Both	2010	4494.96	4493.83	4496.09
Prevalence	Both	2011	4500.27	4499.15	4501.39
Prevalence	Both	2012	4516.73	4515.62	4517.85
Prevalence	Both	2013	4541.67	4540.56	4542.78
Prevalence	Both	2014	4572.5	4571.39	4573.61
Prevalence	Both	2015	4606.68	4605.57	4607.79
Prevalence	Both	2016	4695.77	4694.65	4696.88
Prevalence	Both	2017	4846.12	4844.98	4847.25
Prevalence	Both	2018	4987.33	4986.18	4988.48
Prevalence	Both	2019	5049.3	5048.14	5050.45
Prevalence	Both	2020	5048.41	5047.25	5049.56
Prevalence	Both	2021	5047.56	5046.4	5048.71
Prevalence	Both	2022	5020.13	4916.7	5123.57
Prevalence	Both	2023	5026.32	4853.93	5198.72
Prevalence	Both	2024	5031.99	4771.98	5291.99
Prevalence	Both	2025	5037.18	4675.55	5398.81
Prevalence	Both	2026	5042.28	4567.12	5517.45
Prevalence	Both	2027	5047.27	4447.85	5646.68
Prevalence	Both	2028	5051.84	4318.49	5785.19
Prevalence	Both	2029	5055.7	4179.51	5931.89
Prevalence	Both	2030	5058.92	4031.57	6086.28
Prevalence	Both	2031	5061.91	3875.41	6248.41
Prevalence	Both	2032	5064.66	3711.35	6417.96
Prevalence	Both	2033	5066.84	3539.56	6594.12
Prevalence	Both	2034	5068.2	3360.25	6776.15
Prevalence	Both	2035	5068.82	3173.81	6963.83
Prevalence	Both	2036	5069.14	2980.77	7157.51
Prevalence	Both	2037	5069.14	2781.3	7356.99
Prevalence	Both	2038	5068.51	2575.5	7561.53
Prevalence	Both	2039	5067	2363.54	7770.46
Prevalence	Both	2040	5064.71	2145.74	7983.68
Incidence	Male	1990	1915.65	1914.33	1916.97
Incidence	Male	1991	1884.15	1882.87	1885.43
Incidence	Male	1992	1857.45	1856.2	1858.7
Incidence	Male	1993	1836.58	1835.35	1837.8
Incidence	Male	1994	1822.57	1821.37	1823.78
Incidence	Male	1995	1816.46	1815.27	1817.65
Incidence	Male	1996	1819.2	1818.02	1820.37
Incidence	Male	1997	1828.33	1827.17	1829.49
Incidence	Male	1998	1839.76	1838.6	1840.91
Incidence	Male	1999	1849.42	1848.28	1850.57
Incidence	Male	2000	1853.29	1852.16	1854.43
Incidence	Male	2001	1852.32	1851.2	1853.45
Incidence	Male	2002	1850.23	1849.12	1851.35
Incidence	Male	2003	1847.12	1846.02	1848.22
Incidence	Male	2004	1843.07	1841.98	1844.16
Incidence	Male	2005	1838.12	1837.03	1839.2
Incidence	Male	2006	1821.67	1820.61	1822.74
Incidence	Male	2007	1790.27	1789.22	1791.31
Incidence	Male	2008	1754.56	1753.53	1755.58
Incidence	Male	2009	1725.15	1724.14	1726.16
Incidence	Male	2010	1712.6	1711.6	1713.59
Incidence	Male	2011	1714.5	1713.51	1715.5
Incidence	Male	2012	1720.78	1719.79	1721.76
Incidence	Male	2013	1730.28	1729.3	1731.27
Incidence	Male	2014	1741.93	1740.94	1742.91
Incidence	Male	2015	1754.63	1753.64	1755.61
Incidence	Male	2016	1785.75	1784.76	1786.74
Incidence	Male	2017	1837.49	1836.49	1838.49
Incidence	Male	2018	1885.95	1884.94	1886.96
Incidence	Male	2019	1907.31	1906.29	1908.32
Incidence	Male	2020	1907.17	1906.16	1908.18
Incidence	Male	2021	1907.02	1906.01	1908.03
Incidence	Male	2022	1898.31	1858.9	1937.71
Incidence	Male	2023	1900.63	1835.71	1965.55
Incidence	Male	2024	1902.75	1805.4	2000.1
Incidence	Male	2025	1904.69	1769.72	2039.66
Incidence	Male	2026	1906.55	1729.58	2083.53
Incidence	Male	2027	1908.33	1685.4	2131.26
Incidence	Male	2028	1909.96	1637.5	2182.41
Incidence	Male	2029	1911.32	1586.07	2236.57
Incidence	Male	2030	1912.45	1531.33	2293.57
Incidence	Male	2031	1913.46	1473.55	2353.38
Incidence	Male	2032	1914.37	1412.84	2415.89
Incidence	Male	2033	1915.07	1349.3	2480.84
Incidence	Male	2034	1915.48	1283	2547.97
Incidence	Male	2035	1915.64	1214.08	2617.2
Incidence	Male	2036	1915.66	1142.72	2688.6
Incidence	Male	2037	1915.54	1068.97	2762.12
Incidence	Male	2038	1915.21	992.907	2837.51
Incidence	Male	2039	1914.57	914.582	2914.56
Incidence	Male	2040	1913.66	834.107	2993.21
Incidence	Female	1990	2206.27	2204.91	2207.64
Incidence	Female	1991	2180.51	2179.18	2181.85
Incidence	Female	1992	2157.49	2156.18	2158.8
Incidence	Female	1993	2138.27	2136.97	2139.56
Incidence	Female	1994	2123.93	2122.66	2125.21
Incidence	Female	1995	2115.58	2114.32	2116.84
Incidence	Female	1996	2112.09	2110.84	2113.34
Incidence	Female	1997	2110.89	2109.65	2112.12
Incidence	Female	1998	2110.83	2109.61	2112.05
Incidence	Female	1999	2110.83	2109.62	2112.04
Incidence	Female	2000	2109.88	2108.68	2111.08
Incidence	Female	2001	2107.96	2106.78	2109.15
Incidence	Female	2002	2105.66	2104.48	2106.83
Incidence	Female	2003	2102.76	2101.6	2103.92
Incidence	Female	2004	2099.09	2097.94	2100.23
Incidence	Female	2005	2094.46	2093.32	2095.59
Incidence	Female	2006	2079.09	2077.97	2080.21
Incidence	Female	2007	2049.93	2048.82	2051.03
Incidence	Female	2008	2016.8	2015.72	2017.89
Incidence	Female	2009	1989.53	1988.47	1990.6
Incidence	Female	2010	1977.88	1976.82	1978.94
Incidence	Female	2011	1980	1978.94	1981.05
Incidence	Female	2012	1986.83	1985.78	1987.88
Incidence	Female	2013	1997.15	1996.1	1998.2
Incidence	Female	2014	2009.78	2008.73	2010.83
Incidence	Female	2015	2023.56	2022.5	2024.61
Incidence	Female	2016	2058.63	2057.57	2059.69
Incidence	Female	2017	2117.63	2116.56	2118.71
Incidence	Female	2018	2173.07	2171.98	2174.16
Incidence	Female	2019	2197.52	2196.42	2198.62
Incidence	Female	2020	2197.36	2196.25	2198.46
Incidence	Female	2021	2197.19	2196.09	2198.3
Incidence	Female	2022	2183.3	2144.34	2222.27
Incidence	Female	2023	2184.9	2118.93	2250.87
Incidence	Female	2024	2186.26	2086.16	2286.36
Incidence	Female	2025	2187.41	2047.8	2327.02
Incidence	Female	2026	2188.49	2004.8	2372.18
Incidence	Female	2027	2189.48	1957.58	2421.38
Incidence	Female	2028	2190.31	1906.48	2474.14
Incidence	Female	2029	2190.88	1851.71	2530.05
Incidence	Female	2030	2191.2	1793.51	2588.9
Incidence	Female	2031	2191.44	1732.18	2650.71
Incidence	Female	2032	2191.59	1667.82	2715.36
Incidence	Female	2033	2191.56	1600.55	2782.58
Incidence	Female	2034	2191.25	1530.42	2852.07
Incidence	Female	2035	2190.68	1457.6	2923.76
Incidence	Female	2036	2190.02	1382.28	2997.76
Incidence	Female	2037	2189.25	1304.52	3073.99
Incidence	Female	2038	2188.3	1224.37	3152.24
Incidence	Female	2039	2187.06	1141.89	3232.23
Incidence	Female	2040	2185.55	1057.18	3313.92
Incidence	Both	1990	2058.54	2057.59	2059.48
Incidence	Both	1991	2029.7	2028.78	2030.62
Incidence	Both	1992	2004.7	2003.79	2005.6
Incidence	Both	1993	1984.58	1983.69	1985.47
Incidence	Both	1994	1970.39	1969.52	1971.26
Incidence	Both	1995	1963.2	1962.34	1964.06
Incidence	Both	1996	1962.97	1962.11	1963.82
Incidence	Both	1997	1967.14	1966.3	1967.99
Incidence	Both	1998	1973.03	1972.2	1973.87
Incidence	Both	1999	1978.04	1977.21	1978.87
Incidence	Both	2000	1979.62	1978.8	1980.44
Incidence	Both	2001	1978.28	1977.47	1979.1
Incidence	Both	2002	1976.19	1975.38	1977
Incidence	Both	2003	1973.28	1972.48	1974.07
Incidence	Both	2004	1969.52	1968.73	1970.31
Incidence	Both	2005	1964.85	1964.07	1965.63
Incidence	Both	2006	1949.04	1948.27	1949.81
Incidence	Both	2007	1918.81	1918.05	1919.57
Incidence	Both	2008	1884.43	1883.68	1885.17
Incidence	Both	2009	1856.13	1855.4	1856.86
Incidence	Both	2010	1844.08	1843.36	1844.81
Incidence	Both	2011	1846.17	1845.45	1846.89
Incidence	Both	2012	1852.78	1852.06	1853.5
Incidence	Both	2013	1862.73	1862.01	1863.45
Incidence	Both	2014	1874.88	1874.16	1875.59
Incidence	Both	2015	1888.08	1887.36	1888.8
Incidence	Both	2016	1921.11	1920.38	1921.83
Incidence	Both	2017	1976.35	1975.61	1977.08
Incidence	Both	2018	2028.12	2027.38	2028.86
Incidence	Both	2019	2050.83	2050.09	2051.58
Incidence	Both	2020	2050.52	2049.77	2051.26
Incidence	Both	2021	2050.22	2049.47	2050.96
Incidence	Both	2022	2038.85	2000.11	2077.6
Incidence	Both	2023	2040.95	1976.43	2105.47
Incidence	Both	2024	2042.83	1945.61	2140.05
Incidence	Both	2025	2044.5	1909.38	2179.63
Incidence	Both	2026	2046.1	1868.66	2223.55
Incidence	Both	2027	2047.62	1823.88	2271.36
Incidence	Both	2028	2048.97	1775.35	2322.59
Incidence	Both	2029	2050.05	1723.26	2376.85
Incidence	Both	2030	2050.89	1667.84	2433.93
Incidence	Both	2031	2051.62	1609.38	2493.85
Incidence	Both	2032	2052.24	1547.99	2556.49
Incidence	Both	2033	2052.67	1483.75	2621.59
Incidence	Both	2034	2052.8	1416.74	2688.86
Incidence	Both	2035	2052.66	1347.1	2758.22
Incidence	Both	2036	2052.4	1275.02	2829.79
Incidence	Both	2037	2052.03	1200.56	2903.49
Incidence	Both	2038	2051.43	1123.78	2979.08
Incidence	Both	2039	2050.52	1044.72	3056.32
Incidence	Both	2040	2049.33	963.498	3135.16
